# Supplementary material for: Comprehensive In Silico Characterization and Expression Profiling of TCP Gene Family in Rapeseed
Source: Front Genet. 2021 Nov 17;12:794297. doi: 10.3389/fgene.2021.794297 (PMC8635964; doi:10.3389/fgene.2021.794297)
Supplement: Supplementary file 1 [file DataSheet1.ZIP › Supplementary Table S2.xlsx]

## Sheet: Table S2
Table S2: The protein sequences of TCP family genes in Arabidopsis thaliana, Brassica napus, Brassica oleracea, and Brassica rapa.
Gene ID	Gene name	Protein sequence
AT1G67260.1	AtTCP1/CYC/TB1	MSSSTNDYNDGNNNGVYPLSLYLSSLSGHQDIIHNPYNHQLKASPGHMVSAVPESLIDYMAFKSNNVVNQQGFEFPEVSKEIKKVVKKDRHSKIQTAQGIRDRRVRLSIGIARQFFDLQDMLGFDKASKTLDWLLKKSRKAIKEVVQAKNLNNDDEDFGNIGGDVEQEEEKEEDDNGDKSFVYGLSPGYGEEEVVCEATKAGIRKKKSELRNISSKGLGAKARGKAKERTKEMMAYDNPETASDITQSEIMDPFKRSIVFNEGEDMTHLFYKEPIEEFDNQESILTNMTLPTKMGQSYNQNNGILMLVDQSSSSNYNTFLPQNLDYSYDQNPFHDQTLYVVTDKNFPKGKVWIQDSFVN
AT3G45150.1	AtTCP16	MDSKNGINNSQKARRTPKDRHLKIGGRDRRIRIPPSVAPQLFRLTKELGFKTDGETVSWLLQNAEPAIFAATGHGVTTTSNEDIQPNRNFPSYTFNGDNISNNVFPCTVVNTGHRQMVFPVSTMTDHAPSTNYSTISDNYNSTFNGNATASDTTSAATTTATTTV
AT1G58100.1	AtTCP8	MDLSDIRNNNNDTAAVATGGGARQLVDASLSIVPRSTPPEDSTLATTSSTATATTTKRSTKDRHTKVDGRGRRIRMPALCAARVFQLTRELGHKSDGETIEWLLQQAEPAIVAATGTGTIPANFSTLSVSLRSSGSTLSAPPSKSVPLYGALGLTHHQYDEQGGGGVFAAHTSPLLGFHHQLQHHQNQNQNQDPVETIPEGENFSRKRYRSVDLSKENDDRKQNENKSLKESETSGPTAAPMWAVAPPSRSGAGNTFWMLPVPTTAGNQMESSSNNNTAAGHRAPPMWPFVNSAGGGAGGGGGAATHFMAGTGFSFPMDQYRGSPLQLGSFLAQPQPTQNLGLSMPDSNLGMLAALNSAYSRGGNANANAEQANNAVEHQEKQQQSDHDDDSREENSNS…
AT3G27010.1	AtTCP20	MDPKNLNRHQVPNFLNPPPPPRNQGLVDDDAASAVVSDENRKPTTEIKDFQIVVSASDKEPNKKSQNQNQLGPKRSSNKDRHTKVEGRGRRIRMPALCAARIFQLTRELGHKSDGETIQWLLQQAEPSIIAATGSGTIPASALASSAATSNHHQGGSLTAGLMISHDLDGGSSSSGRPLNWGIGGGEGVSRSSLPTGLWPNVAGFGSGVPTTGLMSEGAGYRIGFPGFDFPGVGHMSFASILGGNHNQMPGLELGLSQEGNVGVLNPQSFTQIYQQMGQAQAQAQGRVLHHMHHNHEEHQQESGEKDDSQGSGR
AT5G41030.1	AtTCP6	MVMEPKKNQNLPSFLNPSRQNQDNDKKRKQTEVKGFDIVVGEKRKKKENEEEDQEIQILYEKEKKKPNKDRHLKVEGRGRRVRLPPLCAARIYQLTKELGHKSDGETLEWLLQHAEPSILSATVNGIKPTESVVSQPPLTADLMICHSVEEASRTQMEANGLWRNETGQTIGGFDLNYGIGFDFNGVPEIGFGDNQTPGLELRLSQVGVLNPQVFQQMGKEQFRVLHHHSHEDQQQSAEENGS
AT2G37000.1	AtTCP11	MIFQNVCRNESNFNAIASESRSQTQFGVSKSSSSGGGCISARTKDRHTKVNGRSRRVTMPALAAARIFQLTRELGHKTEGETIEWLLSQAEPSIIAATGYGTKLISNWVDVAADDSSSSSSMTSPQTQTQTPQSPSCRLDLCQPIGIQYPVNGYSHMPFTAMLLEPMTTTAESEVEIAEEEERRRRHH
AT3G18550.1	AtTCP18/BRC1	MNNNIFSTTTTINDDYMLFPYNDHYSSQPLLPFSPSSSINDILIHSTSNTSNNHLDHHHQFQQPSPFSHFEFAPDCALLTSFHPENNGHDDNQTIPNDNHHPSLHFPLNNTIVEQPTEPSETINLIEDSQRISTSQDPKMKKAKKPSRTDRHSKIKTAKGTRDRRMRLSLDVAKELFGLQDMLGFDKASKTVEWLLTQAKPEIIKIATTLSHHGCFSSGDESHIRPVLGSMDTSSDLCELASMWTVDDRGSNTNTTETRGNKVDGRSMRGKRKRPEPRTPILKKLSKEERAKARERAKGRTMEKMMMKMKGRSQLVKVVEEDAHDHGEIIKNNNRSQVNRSSFEMTHCEDKIEELCKNDRFAVCNEFIMNKKDHISNESYDLVNYKPNSSFPVINHHRS…
AT4G18390.1	AtTCP2	MIGDLMKNNNNGDVVDNEVNNRLSRWHHNSSRIIRVSRASGGKDRHSKVLTSKGPRDRRVRLSVSTALQFYDLQDRLGYDQPSKAVEWLIKAAEDSISELPSLNNTHFPTDDENHQNQTLTTVAANSLSKSACSSNSDTSKNSSGLSLSRSELRDKARERARERTAKETKERDHNHTSFTDLLNSGSDPVNSNRQWMASAPSSSPMEYFSSGLILGSGQQTHFPISTNSHPFSSISDHHHHHPHHQHQEFSFVPDHLISPAESNGGAFNLDFNMSTPSGAGAAVSAASGGGFSGFNRGTLQSNSTNQHQSFLANLQRFPTSESGGGPQFLFGALPAENHHHNHQFQLYYENGCRNSSEHKGKGKN
AT5G51910.1	AtTCP19	MESNHEGNAIQVIDQVTTMTHLSDPNPKTKPGMMLMKQEDGYLQPVKTKPAPKRPTSKDRHTKVEGRGRRIRMPAGCAARVFQLTRELGHKSDGETIRWLLERAEPAIIEATGTGTVPAIAVSVNGTLKIPTSSPVLNDGGRDGDGDLIKKRRKRNCTSDFVDVNDSCHSSVTSGLAPITASNYGVNILNVNTQGFVPFWPMGMGTAFVTGGPDQMGQMWAIPTVATAPFLNVGARPVSSYVSNASDAEAEMETSGGGTTQPLRDFSLEIYDKRELQFLGGSGNSSPSSCHET
AT5G23280.1	AtTCP7	MSINNNNNNNNNNNDGLMISSNGALIEQQPSVVVKKPPAKDRHSKVDGRGRRIRMPIICAARVFQLTRELGHKSDGQTIEWLLRQAEPSIIAATGTGTTPASFSTASVSIRGATNSTSLDHKPTSLLGGTSPFILGKRVRADEDSNNSHNHSSVGKDETFTTTPAGFWAVPARPDFGQVWSFAGAPQEMFLQQQHHHQQPLFVHQQQQQQAAMGEASAARVGNYLPGHLNLLASLSGGSPGSDRREEDPR
AT3G15030.1	AtTCP4/MEE35	MSDDQFHHPPPPSSMRHRSTSDAADGGCGEIVEVQGGHIVRSTGRKDRHSKVCTAKGPRDRRVRLSAHTAIQFYDVQDRLGFDRPSKAVDWLIKKAKTSIDELAELPPWNPADAIRLAAANAKPRRTTAKTQISPSPPPPQQQQQQQQLQFGVGFNGGGAEHPSNNESSFLPPSMDSDSIADTIKSFFPVIGSSTEAPSNHNLMHNYHHQHPPDLLSRTNSQNQDLRLSLQSFPDGPPSLLHHQHHHHTSASASEPTLFYGQSNPLGFDTSSWEQQSSEFGRIQRLVAWNSGGGGGATDTGNGGGFLFAPPTPSTTSFQPVLGQSQQLYSQRGPLQSSYSPMIRAWFDPHHHHQSISTDDLNHHHHLPPPVHQSAIPGIGFASGEFSSGFRIPARFQGQ…
AT3G02150.1	AtTCP13/PTF1	MNIVSWKDANDEVAGGATTRREREVKEDQEETEVRATSGKTVIKKQPTSISSSSSSWMKSKDPRIVRVSRAFGGKDRHSKVCTLRGLRDRRVRLSVPTAIQLYDLQERLGVDQPSKAVDWLLDAAKEEIDELPPLPISPENFSIFNHHQSFLNLGQRPGQDPTQLGFKINGCVQKSTTTSREENDREKGENDVVYTNNHHVGSYGTYHNLEHHHHHHQHLSLQADYHSHQLHSLVPFPSQILVCPMTTSPTTTTIQSLFPSSSSAGSGTMETLDPRQM
AT1G68800.1	AtTCP12/BRC2	MFPSLDTNGYDLFDPFIPHQTTMFPSFITHIQSPNSHHHYSSPSFPFSSDFLESFDESFLINQFLLQQQDVAANVVESPWKFCKKLELKKKNEKCVDGSTSQEVQWRRTVKKRDRHSKICTAQGPRDRRMRLSLQIARKFFDLQDMLGFDKASKTIEWLFSKSKTSIKQLKERVAASEGGGKDEHLQVDEKEKDETLKLRVSKRRTKTMESSFKTKESRERARKRARERTMAKMKMRLFETSETISDPHQETREIKITNGVQLLEKENKEQEWSNTNDVHMVEYQMDSVSIIEKFLGLTSDSSSSSIFGDSEECYTSLSSVRGMSTPREHNTTSIATVDEEKSPISSFSLYDYLCY
AT5G60970.1	AtTCP5	MRSGECDEEEIQAKQERDQNQNHQVNLNHMLQQQQPSSVSSSRQWTSAFRNPRIVRVSRTFGGKDRHSKVCTVRGLRDRRIRLSVPTAIQLYDLQDRLGLSQPSKVIDWLLEAAKDDVDKLPPLQFPHGFNQMYPNLIFGNSGFGESPSSTTSTTFPGTNLGFLENWDLGGSSRTRARLTDTTTTQRESFDLDKGKWIKNDENSNQDHQGFNTNHQQQFPLTNPYNNTSAYYNLGHLQQSLDQSGNNVTVAISNVAANNNNNLNLHPPSSSAGDGSQLFFGPTPPAMSSLFPTYPSFLGASHHHHVVDGAGHLQLFSSNSNTASQQHMMPGNTSLIRPFHHLMSSNHDTDHHSSDNESDS
AT3G47620.1	AtTCP14	MQKPTSSILNVIMDGGDSVGGGGGDDHHRHLHHHHRPTFPFQLLGKHDPDDNHQQQPSPSSSSSLFSLHQHQQLSQSQPQSQSQKSQPQTTQKELLQTQEESAVVAAKKPPLKRASTKDRHTKVDGRGRRIRMPALCAARVFQLTRELGHKSDGETIEWLLQQAEPSVIAATGTGTIPANFTSLNISLRSSGSSMSLPSHFRSAASTFSPNNIFSPAMLQQQQQQQRGGGVGFHHPHLQGRAPTSSLFPGIDNFTPTTSFLNFHNPTKQEGDQDSEELNSEKKRRIQTTSDLHQQQQQHQHDQIGGYTLQSSNSGSTATAAAAQQIPGNFWMVAAAAAAGGGGGNNNQTGGLMTASIGTGGGGGEPVWTFPSINTAAAALYRSGVSGVPSGAVSSGLHF…
AT5G08070.1	AtTCP17	MGIKKEDQKSSLSLLTQRWNNPRIVRVSRAFGGKDRHSKVCTVRGLRDRRIRLSVMTAIQVYDLQERLGLSQPSKVIDWLLEVAKNDVDLLPPLQFPPGFHQLNPNLTGLGESFPGVFDLGRTQREALDLEKRKWVNLDHVFDHIDHHNHFSNSIQSNKLYFPTITSSSSSYHYNLGHLQQSLLDQSGNVTVAFSNNYNNNNLNPPAAETMSSLFPTRYPSFLGGGQLQLFSSTSSQPDHIE
AT1G69690.1	AtTCP15	MDPDPDHNHRPNFPLQLLDSSTSSSSTSLAIISTTSEPNSEPKKPPPKRTSTKDRHTKVEGRGRRIRMPAMCAARVFQLTRELGHKSDGETIEWLLQQAEPAVIAATGTGTIPANFTSLNISLRSSRSSLSAAHLRTTPSSYYFHSPHQSMTHHLQHQHQVRPKNESHSSSSSSSQLLDHNQMGNYLVQSTAGSLPTSQSPATAPFWSSGDNTQNLWAFNINPHHSGVVAGDVYNPNSGGSGGGSGVHLMNFAAPIALFSGQPLASGYGGGGGGGGEHSHYGVLAALNAAYRPVAETGNHNNNQQNRDGDHHHNHQEDGSTSHHS
AT1G30210.1	AtTCP24	MEVDEDIELQKHQEQQSRKLQRFSEDNTGLMRNWNNPSSRIIRVSRASGGKDRHSKVLTSKGLRDRRIRLSVATAIQFYDLQDRLGFDQPSKAVEWLINAASDSITDLPLLNTNFDHLDQNQNQTKSACSSGTSESSLLSLSRTEIRGKARERARERTAKDRDKDLQNAHSSFTQLLTGGFDQQPSNRNWTGGSDCFNPVQLQIPNSSSQEPMNHPFSFVPDYNFGISSSSSAINGGYSSRGTLQSNSQSLFLNNNNNITQRSSISSSSSSSSPMDSQSISFFMATPPPLDHHNHQLPETFDGRLYLYYGEGNRSSDDKAKERR
AT2G31070.1	AtTCP10	MGLKGYSVGEGGGEIVEVQGGHIIRATGRKDRHSKVFTSKGPRDRRVRLSAHTAIQFYDVQDRLGYDRPSKAVDWLIKKAKTAIDKLELGETTTTTTRQEPVNTKPESPTLVFQRENNDQTQFVAANLDPEDAMKTFFPATTTTNGGGGTNINFQNYPHQDDNNMVSRTTTPPPNLSQDLGLSLHPFQGNNNTVVVPETNNFTTTHFDTFGRISGWNHHDLTMTSSSSSEHQQQEQEERSNGGFMVNHHPHHHHHQPSMMTLLNSQQQQVFLGGQQQQQQRGTLQSSLFPHSFRSWDHHQTTSDHHHHQNQASSMFASSSQYGSHGMMMMQGLSFPNTTRLLHGEEATQPNSSSSPPNSHL
AT1G53230.1	AtTCP3	MAPDNDHFLDSPSPPLLEMRHHQSATENGGGCGEIVEVQGGHIVRSTGRKDRHSKVCTAKGPRDRRVRLSAPTAIQFYDVQDRLGFDRPSKAVDWLITKAKSAIDDLAQLPPWNPADTLRQHAAAAANAKPRKTKTLISPPPPQPEETEHHRIGEEEDNESSFLPASMDSDSIADTIKSFFPVASTQQSYHHQPPSRGNTQNQDLLRLSLQSFQNGPPFPNQTEPALFSGQSNNQLAFDSSTASWEQSHQSPEFGKIQRLVSWNNVGAAESAGSTGGFVFASPSSLHPVYSQSQLLSQRGPLQSINTPMIRAWFDPHHHHHHHQQSMTTDDLHHHHPYHIPPGIHQSAIPGIAFASSGEFSGFRIPARFQGEQEEHGGDNKPSSASSDSRH
AT1G72010.1	AtTCP22	MNQNSSVAEATLQLNSGEKPSPGSIPFISSGQHGNISTSATSSTSTSSGSALAVVKSAVKKPTKDRHTKVDGRGRRIRMPAMCAARVFQLTRELGHKSDGETIEWLLQQAEPAIIASTGTGTIPANFSTLNASLRSGGGSTLFSQASKSSSSPLSFHSTGMSLYEDNNGTNGSSVDPSRKLLNSAANAAVFGFHHQMYPPIMSTERNPNTLVKPYREDYFKEPSSAAEPSESSQKASQFQEQELAQGRGTANVVPQPMWAVAPGTTNGGSAFWMLPMSGSGGREQMQQQPGHQMWAFNPGNYPVGTGRVVTAPMGSMMLGGQQLGLGVAEGNMAAAMRGSRGDGLAMTLDQHQHQLQHQEPNQSQASENGGDDKK
AT1G35560.1	AtTCP23	MESHNNNQSNNNTTGSAHLVPSMGPISGSVSLTTTAPNSTTTTVTAAKTPAKRPSKDRHIKVDGRGRRIRMPAICAARVFQLTRELQHKSDGETIEWLLQQAEPAIIAATGTGTIPANISTLNISLRSSGSTLSAPLSKSFHMGRAAQNAAVFGFQQQLYHPHHITTDSSSSSLPKTFREEDLFKDPNFLDQEPGSRSPKPGSEAPDQDPGSTRSRTQNMIPPMWALAPTPASTNGGSAFWMLPVGGGGGPANVQDPSQHMWAFNPGHYPGRIGSVQLGSMLVGGQQLGLGVAENNNLGLFSGGGGDGGRVGLGMSLEQKPQHQVSDHATRDQNPTIDGSP
AT5G08330.1	AtTCP21/CHE	MADNDGAVSNGIIVEQTSNKGPLNAVKKPPSKDRHSKVDGRGRRIRMPIICAARVFQLTRELGHKSDGQTIEWLLRQAEPSIIAATGTGTTPASFSTASLSTSSPFTLGKRVVRAEEGESGGGGGGGLTVGHTMGTSLMGGGGSGGFWAVPARPDFGQVWSFATGAPPEMVFAQQQQPATLFVRHQQQQQASAAAAAAMGEASAARVGNYLPGHHLNLLASLSGGANGSGRREDDHEPR
AT2G45680.1	AtTCP9	MATIQKLEEVAGKDQTLRAVDLTIINGVRNVETSRPFQVNPTVSLEPKAEPVMPSFSMSLAPPSSTGPPLKRASTKDRHTKVEGRGRRIRMPATCAARIFQLTRELGHKSDGETIRWLLENAEPAIIAATGTGTVPAIAMSVNGTLKIPTTTNADSDMGENLMKKKRKRPSNSEYIDISDAVSASSGLAPIATTTTIQPPQALASSTVAQQLLPQGMYPMWAIPSNAMIPTVGAFFLIPQIAGPSNQPQLLAFPAAAASPSSYVAAVQQASTMARPPPLQVVPSSGFVSVSDVSGSNLSRATSVMAPSSSSGVTTGSSSSIATTTTHTLRDFSLEIYEKQELHQFMSTTTARSSNH
Gene ID	Gene name	Protein sequence
BnaA01T0326500ZS	BnTCP2	MNNNKTFSTTSTINEDYMSFPYNDNYCSQPLLPFSPSSSINDLLIHSNSNTSNNHLDHHHQFLQAASPFSQFEFVQDFSLLPSFLPQNIAHNDNQTISINDHHHPSLLPLNNTIDESQLIEPSETITTHNEDSQRISTTQDPKMKNAKKPSRTDRHSKIKTAKGTRDRRMRLSLDVAKELFGLQDMLGFDKASKTVEWLLTQAKPEIIKIANSLSNQFKHGGFSSGDDSQTRPALGSTETSSDLCEFASVWTVEDRGSNTSMTENKVDGRTMRGKRKMSQRTPILKEMSKDARAKARERAKDRTMEKIMKRRRPQVNAVEEVEAHNQHDEVVKNNNSGVNWTTSFEVTPCGENMEELCKNNRFAVYNDFVVNKKDHISEESYNMISQLNSSFPMLTPHR…
BnaA01T0351100ZS	BnTCP3	MADDHGEAHHFLHPQPPPPSSMRHRAASDEIVEVQGGHIVRSTGRKDRHSKVCTAKGPRDRRVRLSAHTAIQFYDVQDRLGFDRPSKAVDWLIRKAQTSIDELAQLPPWSPADAVRNAAANAKPRRTAAKTKISPSPPPPQREQLQFGGARSGGFDGAAELPSFLPPSTDSESFFPVVGSSTEAPPSQDLRLSLHSFPDGPPSLHHHHHHHHLAPEPVLFYGQSNPFGYDGWEQQSIQRLVACNGGGATDTGNGGGGFLFAPSPTTSYQPVLGQSQLCPQRGPLQSSYTPMIRAWFDPHHHQSISTEDLSHHIPPLVFASGEFSSGFRVPARFQGQEEEQQDGLTNKPSSASSVSRH
BnaA01T0093200ZS	BnTCP1	MFPKTGDDVIIGDLMKTNNNGDVVDNNNNSNRLSRWHHNSSRIIRVSRASGGKDRHSKVWTSKGPRDRRVRLSVSTALQFYDLQDRLGLDQPSKAVEWLIKAAEDSISELPSLNNTNFPMTDDENQNQTVTAAAAKSACSSNSDTSKNSSGLSLSRSELRDKARERARERTAKETKERDHTGSFTDLLNSGSDPVNVNRQWMATSSSPAQMEYLTSGLILGSGQTHFPIQTSAHPFSDHHHHPQEFSFVPDHLISPAGSNGGGAFNLDFNMSSTTSAAGTAGFSGFNRGTLQSNSSNHHQQQSFLANLQRFSSSEGGGGPQFLFGALPAENHHPNSHQFQLYYENGCRNSDQKGKGKN
BnaA02T0147800ZS	BnTCP5	MESNLEGKETMAHLSDPDPETNRGMLLKQEDDDPNKQQEVGFLQPVTAPKRPPSKDRHTKVEGRGRRIRMPAGCAARIFQLTRELGHKSDGETIRWLLERSEPAIIEATGTGTIPAIAVSVNGALKIPTDSTPQFESDGGSGKRRRRNCTSEFVDINRQDSSVTSGLAPITASSYGVNLMNVNAQSFVPFWQTGFVTGGPNQMGHMWAIPTVAAPSFLNGGGTRPVPSYVSNTSDAEPQMGTSGGGGDEGTTQTLRDFSLETYDKKELQFLGGSGDNTSPS
BnaA02T0165200ZS	BnTCP6	MSSSNNDYNNGNSGVYPLSLYLSSLPGHQGIIRNPYNHQSTASPGQMVSAVPESLIDYMSFNSNSAVNQKGYEIPEVSREIKKAVKKDRHSKVHTAQGLRDRRVRLSIGVARQFFDLQDMLGFDKASETLDWLLKKSRRGINELVQEKKLNNKDGDYGNNRGGVEDDEEDGDKSFVYGWSPDSCEEVVYEVKKTEKSNVSSKGLMDKARGKSKQITREMVYDHPEAVSEITQTEIMDPFKRSIIFNEGDDMTHSFYKEAIQEFDNQECILTKTNVNLPTDMDQSYNQHYGTFMLKDKGSSSNYNTILPQNLDYGYDQNPFMDQLFCAVTNRNFPRGKVLVQDSSLA
BnaA02T0176600ZS	BnTCP7	MFPSIDTNGYDLFDPFNLHEATMLPSFTTHILSPSSHHHYPFPSFPSSSDFLDESVLISQFLLQQQADVDSPRKLRRELEQEKKNEEWVDGTTSEKVSPRRTGKKRDRHSKICTAQGPRDRRMRLSLQIARKFFDLQDMLGFDKASKTIEWLISKSKASIKQVKESAAASGNHEHLQVSDNVNDETQKVSKGRTKRVDDSCKKKQSRKKARERARERTMTKMKMRLSGLIDTSKTFADPNQESRKTKITGGAQVEGENLEQERSIIEKFLGLTSESSSSTIFGDSEESYTSLGSIRETVSTTGMVIPREHNTTSTASVDEERNPISTFSLYDYLCY
BnaA02T0183300ZS	BnTCP8	MDPDPDHNPNHHRPNFPLQLLDSSSSSSTSLAIVPSASSSEPNSEPNALSKKPPPKRTSTKDRHTKVEGRGRRIRMPAMCAARVFQLTRELGHKSDGETIEWLLQQAEPAVIAATGTGTIPANFASLNISLRSSRSSLSAAHLRTAPSSYYFHSPTMAHPHQVRPKHESHSSSSSQLLDHNQMGNYLVQSTAGSLPTSQTPTTAPFWSSGDSTQNLWAFNINPHHSGEVYNTSGGGGGGGGGGGAGGGGVHLMNFAAPIALFSGQPLASGYGGGGGDHNHYGVLAALNAAYRPVQETASQQNREGDHHHSHQEDGSTSHHS
BnaA02T0196800ZS	BnTCP9	MDQNSHDRPTAEAGLQLNSTENPSPGRSVPFAGGATSSSTSTSSGTALAVVKPAAKKPSKDRHTKVDGRGRRIRMPALCAARVFQLTRELGHKSDGETIEWLLQQAEPAIIASTGTGTIPANFSTLNATLRGGGGSTIFAQSSKSSPFHSTGMSLYEDSNGTNGSSSSAAKLLNAATAAQNAAVFGFHHQGYQPIMSAERNPPTLGKPYREDYFKESEPSGSSQKPGQFQEQEMGPGPGMGRGTANVVPQPMWAVAPGTTNGGSAFWMLPMSGSGGREQMQQQPGHQMWAFNPGSYPVGTGRVVTAPMGSMMLGGQQLGLGVAEGNMAAAMRGSRGGGGDGLAMTLDQHQHQHHQQHQEPNQSQASENGGDDKK
BnaA02T0029000ZS	BnTCP4	MENNDGAMTNGVIINKGPLNAVKKPPTKDRHSKVDGRGRRIRMPIICAARVFQLTRELGHKSDGQTIEWLLRQAEPSIIAATGTGTTPASFSTASLSASSSPFALGKRVLRTEEGESGGPGGGGELTVGHAMSSGGGGFWAVPARQDFGQVWSFAAGATPEMLFTQQQQAATLFVRQQQQQQASAAVAAMGEASAARVGNYLPGHHLNLLASLSGGSPGSGRREEDDSR
BnaA02T0389800ZS	BnTCP10	MPIICAARVFQLTRELGHKSDGQTIEWLLRQAEPSIIAATGTGTTPASFSTTSTCTISSSSLDHKPLLGSSPFILGKRVREGFGGAIPAGFWSVPARPEFGQVLSFAAGAPHEMFLQQHQQQEAAALFVHQQRQQQGAIGEASAARVGNNLPGHLSLLASLSGGVPASGRREDDTR
BnaA02T0391800ZS	BnTCP11	MRARYCEEDEIQANQERDHNHQLNLNSMFQPQNQPSSVPTSRQWTSAFRNPRIVRVSRTFGGKDRHSKVCTVRGLRDRRIRLSVPTAIQVYDLQDRLGLSQPSKVIDWLLEAAKYDVDELPPLQFPQGFNQMYPSLIFGESSSTSAASAFPGTNLGFLESWDLGGSSSRTRTRIADTTTTPRESFDLDKGKWIKQDENSNHQDHGFDTSHQNFSLTNPYNNSNASSYYNLGHLQNSLDQSGNNVTVAIPNVPYNNNLNLPPPPTMSSLFPMYPSFLGASHHVVDGAGNLQLFSSNANRNNR
BnaA03T0221500ZS	BnTCP14	MATIKKHEAERLRAVDLNIIETSKPFEVANTVSLELKAEPSLEVPSISMSLAPPSSSIGPPLKRASTKDRHTKVEGRGRRIRMPATCAARIFQLTRELGHKSDGETIRWLLENAEPAIIAATGTGTVPAIAMSVNGTLKIPTTTNADADVAENPAKKRRKRPSNSEYIDINEPVSVSVSSGLAPASTAAQQTLPQGMIPMWAFPSNAVVPAVGAFFLVQNVAGPSNQPRILAFPAAAAALPSTYVASVQQASSMARTPPPPQVVPNFTGSVMAPSSSSGIATKNMLRDFSLESYNKKELHQFMTTTTAPRSSNH
BnaA03T0286400ZS	BnTCP15	MDTGPWKDTNDDVSGQTRTRREGESEEAVATTKRPATISSSSSWMKSKDPRIVRVSRAFGGKDRHSKVCTLRGLRDRRVRLSVPTAIQLYDLQERLGLDQPSKAVDWLLNVAKEEINELPPLPVSPETFTLFNHHQSFLNLGQRPGQDTTTSREENNNERGEKDVSFANNHHIGSYGTYHNMEHHHQQHSSFQADYHQHQLHSLVPFPSQFLVCPMTTLSTTTTTTQSLFPSSSSAGSWTMETTDPRRMVSHFQMPLMGSSSSSASQNISTLYSLLHGSSSNNGSSNRMSSVQLNQTSRGSDNPM
BnaA03T0030500ZS	BnTCP12	MRTNSMGIKQEGDNQYQATSLSSLRQNPRIVRASRIFGGKDRHSKVCTVRGLRDRRIRLSATTAIQLYDLQERLGLSQPSKVIDWLLEAAQNDVAMLPPLQFPPGFHPNLAAAAAAGESFPGIFESFDLGSCSSRTDTTQREGLNLESHGFDIDHHFFSNSNHRDKLYFPSSSSCHYNLGQLQQSLLDQSGNVTVALSNNNNLNPQTVETMSSLFPRYPLFLEGGDHQLQLFSSNSNSSKQTDHVE
BnaA03T0032200ZS	BnTCP13	MTSNDGSVPNGVIVEHPSVVNKGALNAVKKPPAKDRHTKVDGRGRRIRMPIICAARVFQLTRELGHKSDGQTIEWLLRQAEPSIIAATGTGTTPASFSTASLSTSSSFTLGKRGVRAGEGEAGAGGGGLTVGPTMGASLMSGGGFWAVPARPDFGQVWSFAAGAPPEMLFTQQQQAATLFVRQQQQQQASAAAAMGEASAARVGNYLPGHHLNLLASLSGGNTGSGRREEDNPR
BnaA03T0339700ZS	BnTCP16	MAEDDEAHRFLHPPAPPSSSSMRRRATSEAANGGCGEIVEVQGGHIVRSTGRKDRHSKVCTAKGPRDRRVRLSAHTAIQFYDVQDRLGFDRPSKAVDWLIKKAKTSIDELAQLPPWDPADAIRNAAANAKPRRTAAKARVSPSPPPQQLQFSGGTAVGFAGATERRSNDNNQSSFLPPSMDSDSIADTIKSFFPVVGSTAEAPPHQLMHNYHHHHPPDLLSRTNSQNQDLRLSLQPFPDGPPSLLHHHSVAEPVLFYGQSNPLGYDTSTGGWEQQSIQRLVAWNSGGANDTGNGGGGGGFLFAPPPNHPTSTTSFQPVLGQSQLYSQRGPLQSSYSPMIRAWFDPTHHHHQSISTDDLNHHHHHMPPPIASGEFSSGFRVPARFQGQEEEQHDGLNNKP…
BnaA03T0354000ZS	BnTCP17	MNNRSFSTTTTISEDYMLFPYNDHYSSQPLLPFNPCSSINDILIHSNSNISSNPLDHHYQFLQAPSSFSQFEFVPDFALVASFLPQNNGHNDNQTITTNDHNNNHHHHHPSLLPLNNPIGESLVEPLETIATHIEDSQRISTSQDPKMNKVKKPSRTDRHSKIKTAKGTRDRRMRLSLDVAKELFGLQDMLGFDKASKTVEWLLTQAKPEIIKITSSLSNPLNHGGFSSCEESQTRPALGSMHTSSDLCKLSSMGTVEDRGSNTNSTETRGNKVDGRSMRGKRKMLQARTPILKKLSKDERAKARERAKDRTKEKLMKRRSQVTVLDAEAHNQHDEIVKNNKSHVNCKSFEATPCQEETEELLCKNDGFAVCNEFVVNKFNSSFPMPNHHRSQGTVSSI…
BnaA03T0447400ZS	BnTCP19	MVIEKLRNESIGDDEMIGDLMKNNNGDVVDNTNNRLSRWHHNSSRIIRVSRASGGKDRHSKVWTSKGPRDRRVRLSVSTALQFYDLQDRLGYDQPSKAVEWLIKAAEDSISELPSLNNTNFPMNDDDNQIPTLTGASPTAAAAAANSLSKSACSSNSDTSKNSSGLSLSRSELRDKARERARERTAKETKERDGNNNHHTTSFTDLLNSGSDPVNANRQWMAPSSSPAPMEYFSSGLILGSGQTHFPIQTNSHPFDHHHHHHQPHQEFSFVPDHLISPAGSNGGGAFNLDFNMSTTSVASTGFSGFNRGTLQSNSTNHHHQHQSFLANLQRFPSSEGGGGPQFLFGMPAENQHPHHNNNNNHQFQLYYENGCRNSDQKGKGKN
BnaA04T0122600ZS	BnTCP20	MDPNLLNPSETETEVKKVLNNTVEGKRKWKQKEKKGKQGHEIQTKSRKDRHLKVEGRGGRARLPPLCAARIFQLTRELGHKTDGETLQWLLRHAEPSIISATGTEIKPATDSVSQPPPHAVDLNLDGGSRSQLANGFWENETGFGIVGANPTGGGFDLNCGIGFLGFDFNGSSDMGFENNQMPQVGVLNPRIYQQIGQEHAKVLQHHYHHPHEAQQENADKQGS
BnaA05T0129300ZS	BnTCP22	MGLKGYSAGDGVGEIIEVPGGHIIRATGRKDRHSKVFTSKGPRDRRVRLAAHTAIQFYDVQDRLQYDRPSKAVDWLIKKAKAAIDKLETTQEPPENDTTKPGSSSSEPNLVDTQTQFVAANLDPEDAMKTFFPATTTTSGGGTNMNFQNYPHHHDADNIVSRTTTTPNLNQDLGLSLHPFQGNNINSTVVPETNNFATSHFETFGRISGWNHHDLTMTSSSSPSEQQEEQERGNGGFMVNLHHHQPSMMTLLNSQQQQVFLGGQQQQQRGTLQSSLFPHSFRSWDHHHQTTSDNHHHHHHNQASPVMFASSSQYGSHGMMMMQGLSFPIHGEEPTQPNSSSSPPNSHL
BnaA05T0054400ZS	BnTCP21	MATIKHHEDERLRAVDLTSKPFEVNNAVSLEPKTEPSLESSLQVPSTSMSLAPPSRPPLKRASTKDRHTKVEGRGRRIRMPATCAARIFQLTRELGHKSDGETIRWLLENAEPAIIAATGTGTVPAIAMSVNGTLKIPTTTNADSDVGDNSAKKRRKRPSNSEYIDINEAVTVSVSSGLAPISGLSPISSGLAPVSTVSQQTLPQGMIPMWAIPSNAVIPTVGAFFLVPHVSGPTNQPQMLAFPAAPPSSYVAAVQQASLMARPPFVSVSTPSVMAPSSSSGVTNRGSSSSTTNMLRDFSLEIYEKQELHQFMSTTTARSSSNH
BnaA05T0402900ZS	BnTCP23	MADEAHNFLHPPAPPPPSSMSHREAANGGCGEIVEVQGGHIVRSTGRKDRHSKVCTAKGPRDRRVRLSAHTAIQFYDVQDRLGFDRPSKAVDWLIKKAKASIDELAQLPPWNPADAMRNAAANAKPRRTAAKTRISPSPPPPSQQQQNQLQFGGFDGAAEHRGNENESSFLPPSMDSDSIADTIKSFFPVVGSSTEAPPPNQLMHNNYHHHHPPDLLSRTNSHNQDLRLSLHSFPDGPPSLLHHHHAASASTAEPVLFYGQSNPLGYDTSTGGWEQQSIQRLVAWNSGGATETGNGGGGGGGGGGFLFAPPAPSTTSFQPVLGQSQLYSQRGPLQSSYSPMIRAWFDPHHHHQSISTDDLNHHIPHPVHQGEFSSGFRIPARFQGQEEEQHDGFSNKPS…
BnaA06T0174300ZS	BnTCP24	MQKPSSTLLNVIMDGGDNVGGGDDHNRHLHHHHHRPTFPFQLLGKRDPDDNNQQQQQQQQPSPSSSSSLFSLHQHQQLSQTQPQPQQQKPQPQKDLQVTQEETAVVVAKKPPLKRASTKDRHTKVDGRGRRIRMPALCAARVFQLTRELGHKSDGETIEWLLQQAEPSVIAATGTGTIPANFTSLNISLRSSGSSMSLPSHYRNAASTFSPNNIFSPSLLQQQQQRSGGGGFLHPHHHLQGRATTSSLFPGIDNFTPTTSFLNFHNPTKQEGDQDSEELSPDKKRRLQTTSDLHHQHDQIGGYTLQSSNSGSTATTAQIPGNFWMVAAAAAAGGNNNQTGGGSVGSGGGSGGGEPVWTFPSINTAAAALYRSSVSGVSGGAVSSGLHFMNFAAPMAFLT…
BnaA06T0320300ZS	BnTCP25	MSNNDGVMISNGSLIEHQRQQQQQQQQNLKQSSDGALVVKKPPAKDRHSKVDGRGRRIRMPIICAARVFQLTRELGHKSDGQTIEWLLRQAEPSIIAATGTGTTPASFSTASVSVRGSSTTISTSTNCTLSSSLDHKPFILGKRLRDDSGGGKDDMGSFATPAGFWAVPARPDFGQVWSFASHQEMFLQQQQQQQQPAAAALFVHQQQQQQAAMGEASAARVGNYLPGHLNLLASLSGGAPGSGRREDDQR
BnaA06T0386200ZS	BnTCP26	MDPKNPNRHQVPNFLNPPPRNQSLGDASKDDNHHSKPAEVKDFQIVVASDKEPNISKKPQQNQLGPKRSSNKDRHIKVEGRGRRIRMPALCAARIFQLTRELGHKSDGETIQWLLQQAEPSIIAATGSGTIPASALASAAAAVSSHHLQGGGSLTAGLMISHELDGGSSSGRPNWGVGGGDGGSRSSLPTGLWPNVAGFGAGVQTMSDGGGYRIGFPGFDYPGGAMSFASILGGGSNNQMPGLELGLAQEGNVGVLNPQSFAQIYQQQMSQAQAQGRVLHHTLQHNPSHEEHQQESGEKDDSQGSGR
BnaA07T0270200ZS	BnTCP27	MDPDHNQNHHRPNFPLQLLDSSSSSSTSLAIIPSASSSEPNSDPNALSKKPPPKRTSTKDRHTKVEGRGRRIRMPAMCAARVFQLTRELGHKSDGETIEWLLQQAEPAVIAATGTGTIPANFTSLNISLRSSRSSLSAAHLRTTPSSYYFHSPTMAHHHQVRPKNESHSSSSSQLLDHSQMGNYLVQSTAGSLPTSQTPATAPFWSSGDNTQNLWAFNINPHHSADVYNTNGGGGGGGAGVHLMNFAAPIALFSGQPLASGYGGGGGGGGGGGEHNHYGVLAALNAAYRPVQETANQQNRDGDHHHSHQEDGSTSHHS
BnaA07T0280800ZS	BnTCP28	MSSSNNGYNNGSNNGVYPLSLYLPSLSGQQDIIRNPYNHQLTASPGQMLSAVPESLMDYMEFNSNNVMNQQSFEIPEVSREIKKAVKKDRHSKIHTAQGLRDRRVRLSIGISRQFFDLQDMLGFDKASKTLDWLLKKSRRAIKELVQEKKLNNNVEDFGNDGGNVVHEEDDYDDDNVGDNSFVYGSSPYSFEEEVLCEVKKAEKRKKKTEMSNISSKGSRAKAKGKAKGITIDMTNDHPETASEIIQTEIMDPFKRSIIFNEGEEMTHSFYKESIQESDNHECITKTEVNLPMNMDQGYNQHYGALMLKDQGSSSNYNAILPQNFDCDYNPNPFIDQLFCGVTNTNFFRGIV
BnaA07T0291800ZS	BnTCP29	MSSSNNDYINGNNGVYPLSLYLSPLAGHQDIIRNPYNHQPTPSPGQMVSAVPESLMNYMSFSSNRAVNQQGFKIHEVSREIKKAVKKDRHSKIQTGQGLRDRRVRLSIGIARQFFDLQDMLGFDKASKTLDWLLKKSRRAIKELVQEKKLNNTDEDFGNIGGEVEEEEGDDGDKSFLYGSSPDSWEEEVACEVKKAQKRNKKIDLSNISSKGSRAKARGKAKELTYDHPETISEITQTETMDPLKRSIISNEGKHMTHSLYKEATQEFDSQECILSKTKVNLPTNMDQIYNQNYGTFMLKDQGSSSNYNNILPQNLDFYYDQNSFIDQPFCAVTKTSFPRGNVWIQDSYLA
BnaA07T0312100ZS	BnTCP30	MDPDPDHHQRPNFPLQLLDSSSSSSTSLAIIPSASSSEPNSDPNVLSKKPPPKRTSTKDRHTKVEGRGRRIRMPAMCAARVFQLTRELGHKSDGETIEWLLQQAEPAVIAATGTGTIPANFTSLNISLRSSRSSLSAAHLRTTPSNYYFHSPAMAQHHHQQQLHQVRPKNESDSCSSSQLVDHNQMGNYLVQSTAGSLPTSQTPATAPFWSSGDNTQNLWAFHHSGDVYNTSSGGGGGGGGAGGGGGVHLMNFPAPFALFSGQPLASGYGGGGGGGGEHNHYGVLSALNAAYRPVQETANQQNHGDHHHNHQEDGSTSHHS
BnaA07T0330100ZS	BnTCP31	METRTAEEASLQLNSTENPSPGGGSVPSTALAVVKSAVKKPSKDRHTKVDGRGRRIRMPAVCAARVFQLTRELGHKSDGETIEWLLQQAEPAIIATTGTGTIPANFSTLNASLRGGGGGGGSTVFAQSSKSSSLPMSFHGSGMSLYDDSNGANGSSSSVVVDHSRKLLNGGVFGFHHPPIMSAERNPYREDYFNKESEVPSGSSQKPGQFQDQELGPGPGMGRGTPTASVVPQPMWAVAPGSTNGGSAFWMLPMSGSGGREQMQQQQPGHQMWAFNPGSYPVGTGRVVTAAPMGSMMLGGQQLGLGVAEGNMAAALRGGRGGDGLGMTLEQHQHQHHQQHQEPNNQGEASENGGDDKK
BnaA08T0015500ZS	BnTCP32	MADEESNHHHSIHSAAEHGGCGEIVEVEGGHIVRSTGKKDRHSKVCTAKGPRDRRVRLSAPTAIQFYDVQDRLGLDRPSKAVDWLIMKAKSAIDNLAELPPWNPADTTRQAAANKPKRPKTVIPPPATGIHGGSGKETEHHHHQSSFLPASLSTPDYHPPPSSRANAQSQDLRLSLHSFQNGPAFADETEHALFSGQSNPLVFDSSTASCDQSPEFGKMQRLVTWNNGGAADSAAFGGGGFVFASPATTTSFQPQSQVFSQRGPLQSINTPMPPRAWFDPYHDHHHNHHHHPYHISPAIHQSAIPARYLSEEDGHGDKPSSASSDSRH
BnaA08T0205600ZS	BnTCP33	MEDDDDIETQQQTSRKLQRLSSDKTEMRDWSNPSSRIIRVSRATGGKDRHSKVLTSKGLRDRRIRLSVATAIQFYDLQDRLGFDQPSKAVEWLINAASDSISDLNPIDTNFEQTLSLSKSSTSESSLLSLSRTESRGKARERTAKDKDLQSSFTQLLTRGFDEPNRSWTGGGSSDCFNPNVGISSSDSPGEAGCYSSRGTLQSNSLPLFLNNNINQRSISSSSSSSSPMDSQSISFFMSPPLHNHSHDQLPEAFDGRLYLYYGEGNRSSDDKGKERR
BnaA09T0175800ZS	BnTCP36	MDLSDDGAAARGGSRHLVDPSLSIVPRSTPPEDPTTSSPAAAAATTSEVVTKRSTKDRHTKVDGRGRRIRMPALCAARVFQLTRELGHKSDGETIEWLLQQAEPAIVAATGTGTIPANFSSLSVSLRSSGSTLSAPPSKSVPLYGALGLTHHQYEEQGGAFGAHTPPLLGFHHHLQQHQQQQHHQQAPAETIPGPDGESFSRKRYRSVDSSKEDGEGKQNENKSLKESEPPAAATGAPMWAVAPTNRSAGGNTFWMLPVPTTAAGNQPAAMESSSNASRAHMWPFGGGGAGAGGGGATHFMAGTGFSFPMDQYRGSPLQLGSFLAQPQQPNQNIGLSMPDSNLGVLAALNAAYPRGGNANAEQVNNAVEHQEKQQPQQSDQDDDSRDENSNSDG
BnaA09T0037700ZS	BnTCP34	MDPKNPNPHQVPNFLIPPPQPRDASDDNKDDNHHHNSPAEVKDFQIVVASDKEPNNNSKKQLAPKRSSNKDRHTKVEGRGRRIRMPALCAARIFQLTRELGHKSDGETIQWLLQQAEPSLIAATGSGTVPASALASAASAVVSNQGGSLTAGLMISHHDLDCGGSSSGRPSWGEGGGEVWPNGAGYRIGFPGFDFPGGAMSFASIFGAGGGGNGNQMLELELGLSQEGNVGVLNQQIYQQMAQAQAQGRVLHHTLHHNPGHEDHQQESCGRDESQGSF
BnaA09T0412200ZS	BnTCP37	MEVDDDIDEQQQTSRKLQRISSDNDKNGMRDWNNPSSRIIRVSRASGGKDRHSKVLTSKGLRDRRIRLSVATAIQFYDLQDRLGFDQPSKAVEWLINAAADSISELPPINTSFDQALSLSKSACSSGTSESSLLSLSRTESRGKARERARERTAKDKDKDLQNAQSSFTQLLTGGFDEPNRNWIGGSSSDCFNPVQLIPNSSSSSLHHYNTNNHRQETSLNHHLSFVPDYNFGISSSDSPAAAAVNGGCYTSRGTLQSNSHSHFLNNNNVNQRPISFMATPPPLDHHNHQLPATFDGRLYLYYGEGNRSSDDKGKDGR
BnaA09T0073000ZS	BnTCP35	MSNNNDGALVVKKPPAKDRHSKVDGRGRRIRMPIICAARVFQLTRELGHKSDGQTIEWLLRQAEPSIIAATGTGTTPASFSTVSASLRGNSTTTSCNLSSSLDHKPLLGVSPFILGKRVRADEDTPSGFWAVPARQEFGQVWSFAAGATQEMLLQQQQQQAAGLFVHQQQQQQQAAMGEASAARVGNYLPGHLNLLASLSSGAPGSGRGEDDDQR
BnaA10T0253900ZS	BnTCP38	MSNDDGTVTNGAIVEHTSAANKGTLNAVKKPPAKDRHSKVDGRGRRIRMPIICAARVFQLTRELGHKSDGQTIEWLLRQAEPSIIAATGTGTTPASFSTASLSTSSPFTLGKRVVRAEEGESGAGGGELSVGHTMGASGGGGFWAVPARNDFGQVWSFAAGAPPEMLFTQQQQQPATLFVRHQQQQQQEASAAAAMGEASAARVGNYLPGHHLNLLASLSGGNTGSGRREEEDDSR
BnaC01T0114300ZS	BnTCP39	MFPKTGDDVMIGDLMKTNNNGDVVDNNNNSNRLSRWHHNSSRIIRVSRASGGKDRHSKVWTSKGPRDRRVRLSVSTALQFYDLQDRLGLDQPSKAVEWLIKAAEDSISELPSLNNTNFPMTDDENQNQTVTGAAKSACSSNSDTSKNSSGLSLSRSELRDKARERARERTAKETKERDHTGSFTDLLNSGSDPVNVNRQWMVSSSSPAQMEYLSSGLILGSGQTHFPIQTNAHPFSDHHHHPQEFSFVPDHLISPAGSNGGGAFNLDFNMSTTSGAGTAVASAGFSGFNRGTLQSNSSNHHQQSFLANLQRFSSSEGGGGPQFLFGALPAENHHPNSHQFQLYYENGCRNSDQKGKGKN
BnaC01T0126300ZS	BnTCP40	MSAPGKSDYSSGGPDRPLYRSNLASQMARSSSFRETMEQPVSSSHASMLRTTSPLAQTDVTNFFQCLRFDPKVVAADHKSVRQGDFKRHVNIGLGIQGDESPSTTPRGKLTPSPIPEEIKRLKAGLRENIVKARERVIIFNEASSVFNKVFPTVPTKKRSRPEGFSVAREGSPHLVYPFLKIVPKSAPPEYATLATTSSSPAAATSGVITKRSRKDDGKGRRLRIPALCAARLFQLTGELGHKSDGETIEWLLQQAAPSLVAATGTGTIPANYSSLNVSLRSSGSTLSAPPSSKSVPLYGAPAASGDHTPPLSGFQRPSSLISEVTKEPGPEKSSKNKLVLELDISGDKSMQKKVMKKLAALSGINYISLDPETGTLTIKGDIELNTVLEKVERYCSCK…
BnaC01T0435000ZS	BnTCP42	MADDHDEAHHFLHPQPPPPSSMRHGAASDEIVEVQGGHIVRSTGKKDRHSKVCTAKGPRDRRVRLSAHTAIQFYDVQDRLGFDRPSKAVDWLIRKSQTSIDELAQLPPWSPADAIRKAAANAKPRRTAAKTKISPSPPPPQREQLQFGGARSGGFNGVAELPSFLPPSMDSESFFPVVGSSTEAPPSQDLRLSLHSFPDGPPSLHHHHHHSAPEPVLFYGQSNPFGYDTSTGGWEQQSIQRLVACNGGGATDTGNGGGGFLFAPPPNASATSFQPVLGQSQLCSQRGPLQSSYTPMIRAWFDSHHHQSISTEDLSHHIPPPVFASGEFSSGFRVPARFQGQEDEQHDGLTNKPSSASSISRD
BnaC02T0189600ZS	BnTCP44	MGSNLEGKEAMAHLSDPDPETNRGMLLKEEDDDPKKQQEVGFLQPMTSSVTAPKRPSKDRHTKVEGRGRRIRMPAGCAARIFQLTRELGHKSDGETIRWLLERSEPAIIEATGTGTIPAIAVSVNGALKIPTDSTPQFESDGGSGKRRRRNCTSEFVDINRQDSSVTSGLAPITASSYGVNLMNVNAQNFVPFWQTGFVTGGPNQMGHMWAIPTVAAPSFLNGGTTRPVPSYVSNTSEAEPQMGTSGGGDDGTTQTLRDFSLETYDKKELQFLGCSGDNTSPSSCRGT
BnaC02T0211700ZS	BnTCP45	MSSSNNDYNNGNSGVYPLSLYLSSLPGHQGIIRNPYNHQSTASLGQMVSAVPESLIDYMSFNSNSAVNQKGYEIPEVSREIKKAVKKDRHSKIHTAQGLRDRRVRLSIGVARQFFDLQDMLGFDKASETLDWLLKKSRRGINELVQEKKLNNKDEDFRNNRGDVEEDEDDGDKSFVYGSSPDSCEEVVYEVKKTEKSNISSKGLMDKARGKSKQITREMTYDHPEAVSEITQTEIMDPFKMSIIFNEGDDMTHSFYKEAIQEFDNQECILTKTNVNLPTDMDRSYNQHYGTCMSKNQGSSSNYNTILPQNLDYGLDQNPFMDQPFVQSPNRNFPRGKVWVQDSSLA
BnaC02T0229100ZS	BnTCP46	MMMVEPIEFVFGKDVFTTTKVNVRDFIGVIRSETSKSNREGNNWTIRVLEDWESCDYSFIKTFSNFLDESVLISQFLLQQQANVDSPRKLCKELEQEKRMRSGLMEPPQKRFHQEELERKGTGIIARKFFDLQDMLGFDKASKTIEWLISKSKASIKQVKESAAAAASGNHEHLQVSDNVNDKTQKVSKGRTKRVDDSCKKKESREKARERARERTMTKMKMRLSGPIDTSKTFADPNQESRKTKITGGAQVEGENLEQERSIIEKFLGLTSESSSSTIFGDSEESYTSLGSIRETVSTGGMVIPREHNTTLTASVDEERNPISTFSLYDYLCY
BnaC02T0241600ZS	BnTCP47	MDPDPDHNPNHHRPNFPLQLLDSSSYSSTSLAIIPSASSSEPNSEPNALSKKPPPKRTSTKDRHTKVEGRGRRIRMPAMCAARVFQLTRELGHKSDGETIEWLLQQAEPAVIAATGTGTIPANFASLNISLRSSRSSLSAAHLRTAPGSYYFHSPTMAHPHQVRPKHESHSSSSSQLLDHNQMGNYLVQSTAGSLPTSQTPTTAPFWSSGDSTQNLWAFNINPHHSGEVYNTSGGGGGGGGAGGGGVHLMNFAAPIALFSGQPLASGYGGGGGDHNHYGVLAALNAAYRPVQETASQQNREGDHHYSHQEDGSTSHHS
BnaC02T0261700ZS	BnTCP48	MDQNSHDRPTAEAGLQLNSTENPSPGRSVPFAGGATSSSTSTSSGTALAVVKPAAKKPSKDRHTKVDGRGRRIRMPALCAARVFQLTRELGHKSDGETIEWLLQQAEPAIIASTGTGTIPANFSTLNATLRGGGGSTIFAQSSKSSPFHSTGMSLYEDSNGTNGSSSSASKLLSAATAAQNAAVFGFHHQGYPPIMSAERNQPTLGKPYREDYFKESEPSGSSQKPGQFQEQEMGPGPGMGRGTANVVPQPMWAVAPGTTNGGSAFWMLPMSGSGGREQMQQQPGHQMWAFNQGSYPVGTGRVVTAPMGSMMLGGQQLGLGVAEGNMAAAMRGSRGGGGDGLAMTLDQHQHQHHQQHQEPNQSQASGDDKK
BnaC02T0032000ZS	BnTCP43	MENNDGAMTNGVIINKGPLNAVKKPPTKDRHSKVDGRGRRIRMPIICAARVFQLTRELGHKSDGQTIEWLLRQAEPSIIAATGTGTTPASFSTASLSVSSSPFALGKRVVRAEEEGESGGPGGGGELTVGHTMSGGGGGFWAVPARQDFGQVWSFAAGATPEMLFTQQQQAATLFVRQQQQAVAAMGEASAARVGNYLPGHHLNLLASLSGGSPGSGRREEDDSR
BnaC02T0521300ZS	BnTCP49	MFNTTNGVMISNGDILERQRQKQQQQQPSEGALVVKKPPAKDRHTKVDGRGRRIRMPIICAARVFQLTRELGHKSDGQTIEWLLRQSEPSIITATGTGTTPASFSTTSTCTISSSLDHKPLLGSSPFILGKRVREGSRGAIPAGSWSVPARPEFGQVLSFAAGAPHEMFLQQHQQQQAAAHFVHQQRQQQGAIGEASAARVGNYLPGHLNLLASLSAGAPGSGRREYCPR
BnaC02T0524000ZS	BnTCP50	MRSRDCDEDEIQANQEGDHNHQLNLNSMFQPQNQPSSVPTSRQWTSAFRNPRIVRVSRTFGGKDRHSKVCTVRGLRDRRIRLSVPTAIQVYDLQDRLGLSQPSKVIDWLLEAAKDDVDELPPLQFPQGFNQMYPSLIFGESSSTSAASTFPGTNLGFLESWDLGGSSSRTRTRIADTTTTPRESFDLDKGKWIKQDENSNHQDHGFDISHQNFSLTNPYNNNSTSSYYNLGHLQNSLDQSGNNVTVAIPNVPYNNNLNLPPPPTMSSLFPMYPSFLGASHQVVDGAGNLQLFSSNANRNNR
BnaC03T0260500ZS	BnTCP53	MATIKKHEVANTVSLEPKAEPSLEVPSISMSLAPPSSSIGPQLKRASTKDRHTKVEGRGRRIRMPATCAARIFQLTRELGHKSDGETIRWLLENAEPAIIAATGTGTVPAIAMSVNGTLKIPTTTNADADVAENPAKKRRKGPSNSEYIDINEPVSVSSGLAPASTAAQQTLPPGMIPMWAFPSNAVVPTVGAFFLVQNVAGPSNQPQILAYPAAAAALPSTYVAALQQASSMARPPPPPQVVPNFTGSVMAPSSSSGIATKNMLRDFSVESYNKKELHQFMTTTTAPRSSNH
BnaC03T0344300ZS	BnTCP54	MDTGPWKDTNDDVSGQTRTRREGESEEAVATTKRPATISSSSSWMKSKDPRIVRVSRAFGGKDRHSKVCTLRGLRDRRVRLSVPTAIQLYDLQERLGLDQPSKAVDWLLNVAKEEIDELPPLPVSPETFTLFNHHQSFLNLGQRPGQDPTQLGFKINGCVEESTTTSREENNNERGEKDVSFENNHHIGSYGTYHNMEHHHQQHSSFQADYHQHQLHSLVPFPSQFLVCPMTTLSTTTTTTQSLFPSSSSAGSWTMETTDPRRMVSHFQMPLMGSSSSSASQNISTLYSLLHGSSSNNGSSNRMSSVQLNQTSRGSDNPM
BnaC03T0037100ZS	BnTCP51	MRTNSMGIKQEGDNHYQATSLSSLRQNPRIVRASRIFGGKDRHSKVCTVRGLRDRRIRLSATTAIQLYDLQERLGLSQPSKVIDWLLEAAQNDVAMLPPLQFPPGFHPNLTAAAGESFPGYFESFDLGSCSSRTDTTLQREGLNLESHGFDIDHHFFSNSNHRDKLYFPSSSSCHYNLEQLQQSLLDQSGNVTVALSNNNHLNPSAVETMSSLFPRYPLFHEGGDQLQLFSSNSNSSKQTDHVE
BnaC03T0039100ZS	BnTCP52	MTSNDGSGPNGVIAEHPSAVNKGTLNAVKKPPAKDRHTKVDGRGRRIRMPIICAARVFQLTRELGHKSDGQTIEWLLRQAEPSIIAATGTGTTPASFSTASLSTSSPFALGKRGVRAGEGEAGAGAGGGLTVGPTMGASLMSGGGFWAVPARPDFGQVWSFATGAPPEMLFTQQQQAATLFVRQQQQQQASAAAAMGEASAARVGNYLPGHHLNLLASLSGGNTGSGRREEDNPR
BnaC03T0408900ZS	BnTCP55	MAEEDEAHRFLHPPAPPSSSSMRRRATSEAANGGCGEIVEVQGGHIVRSTGRKDRHSKVCTAKGPRDRRVRLSAHTAIQFYDVQDRLGFDRPSKAVDWLIKKAKTSIDELAQLPPWDPADAIRNAAANAKPRRTAAKARVSPSPPPQQLQFSGGTAVGFAGATGRRSNDNESSFLPPSMDSDSIADTIKSFFPVVGSTAEAPPHQLMHNYHHHHPPDLLSRTNSQNQDLRLSLQPFPDGPPSLLHHHHHHSVAEPVLFYGQSNPLGYDASTGGWEQQSIQRLVAWNSGGANDTGNGGGGGFLFAPPPNHPSTTSFQPVLGQSQLYSQRGPLQSSYSPMIRAWFDPTHHHHQSISSDDLNHHHHMPPPIASGEFSSGFRVPARFQGQEEEQHDGLNNKPS…
BnaC03T0429200ZS	BnTCP56	MNNNNRRSLSTTTTISEDYMLFPYNDHYSSQALLPFSPCSSINDILIPSNFNTSNNHLDHHYQFLQAPSSFSQFEFVPDFALVASFLPQNNGHNDNQTITTNDHNHHHHHPSLLPLNNPVGKSLVEPLETITTHIEDSRKISTSQDPKMNKVKKPSRTDRHSKIKTAKGTRDRRMRLSLDVAKELFGLQDMLGFDKASKTVEWLLTQAKPEIIKIMSSLSNPLNHGGFSSCEESQTRPALGSMHTSSDLCKLSSMGTVEDRGSNTNSTETRGNKVDGISMRGKRKMLQARTPILKKLSKDEREKARERAKDRTKEKMMKRISQVNILDEEAHNHHDEIVKNNKSHVNCKYFEATPCQEAIEELLCKNDGFAVCNEFLVNKFNSSFPMPNHHRSQGTASS…
BnaC03T0620400ZS	BnTCP57	MQKPSSTLLNVIMDGGDNVGGGDDHNRHLHHHHHRPTFPFQLLGKRDPDDNNQQQQQQPSPSSSSLFSLHQHQQLSQTQPQPQQKPQPQKDLQVTQEETAVVVAKKPPLKRASTKDRHTKVDGRGRRIRMPALCAARVFQLTRELGHKSDGETIEWLLQQAEPSVIAATGTGTIPANFTSLNISLRSSGSSMSLPSHYRNAASTFSPNNIFTPSLLQQQQQRSGGGGFLHPHHHLQGRATTSSLFPGIDNFTPTTSFLNFHNPTKQEGDQDSEELSPDKKRRLQTTSDLHHQHDQIGPHTLQSSNSGSAATTAQIPGNFWMVSAAAGAGGNNNQTGGGGSVGSGGGSGCGEPVWTFPSINTAAAALYRSSVSGVSGSAVSSGLHFMNFAAPMAFLTGQQ…
BnaC03T0663600ZS	BnTCP58	MEEDDDIETQQQTSRKLQRLSSDKTEMRDWSNPSSRIIRVSRASGGKDRHSKVLTSKGLRDRRIRLSVATAIQFYDLQDRLGFDQPSKAVEWLINAASDSISNLNPIDTNFDQTLSLSKSSTSESSLLSLSRTESRGKARDKDKDLQSSFTQLLTRGFDEPNRSWTGGGSTDCFNPVQLMPNSNSLNHRQEPSLNHHCQNQYSFLPNYNFGISSSDSPGEAGCYSSRGTLQSNSQPLFLNNNKNINQRSISSSSSSSSPMDSQSISFFMAPPLHHHSPQLPEAFDGRLYLYYGEGNRSSDDKGKERR
BnaC04T0168800ZS	BnTCP60	MGLKGYSAGDGVGEIIEVPGGHIIRATGRKDRHSKVFTSKGPRDRRVRLAAHTAIQFYDVQDRLQYDRPSKAVDWLIKKAKAAIDKLETTQEPPENDTTKPGSSSSEPNLADTQTHFVAANLDPEDAMKTFFPATTRGGGTNMNFQNYPHHHDADNIVSRTTTTTPNLSQDLGLSLHPFQGNNINSTVVPETNNFATAHFETFGRISGWNHHDLTMTSSSSPSEQQQEQERGNGGFMVNLHHHQPSMMTLLNSQQQQVFLGGHQQQQQRGTLQSSLFPHSFRSWDHHHQTTSDNHHHHHNQASPVMFASSSQYGSHGMMMMQGLSFPIHGEEPTQPNSSSSPPPNSHL
BnaC04T0410600ZS	BnTCP61	MDPNNPPNLLNPSENKKAETEVKVLNNTVEGKRKEKGKEGREIQTKSSKDGHLKVEGRGRRVRLPPLCAARIFQLTRELGHKSDGETLQWLLRHAEPSIISATGTGIKPATDSVSQPPPHAVDLNLNASTSHLANGFWVNENGFGVGANLTEGGLDLNCGFGFLGFGFSGSSDMGFENNQMPQVGVLNPQIYQQMGQEQAKVLQHPHEAQQENADKQGS
BnaC04T0060500ZS	BnTCP59	MATIKHHEDERLRAVDLTSKPFEVNNAVSLEPKTEPSLESSSHQLQVPSISMSLAPPSRPPLKRASTKDRHTKVEGRGRRIRMPATCAARIFQLTRELGHRSDGETIRWLLENAEPAIIAATGTGTVPAIAMSVNGTLKIPTTTNADSDVGDNSAKKRRKRPSNSEYIDINEAVTVSVSSGLAPISSGLAPVSTVAQQTLPQGMIPMWAIPSNAVIPAVGAFFLVPHVAGPTNQPQMLAFPAAPPSSYVAAVQQASLMARPPFVSVPDVTRSTPSVMAPSSSSGVTNGGSSSSTTNMLRDFSLEIYEKQELHQFMSTTTARSSNH
BnaC05T0259700ZS	BnTCP62	MEVDDDIDAQQQTSRKLQRISSDNDKNGMRDWNNPSSRIIRVSRASGGKDRHSKVLTSKGLRDRRIRLSVATAIQFYDLQDRLGFDQPSKAVEWLINAAADSISELPPINTSFDQALSLSKSACSSGTSESSLLSLSRTESRGKARERARERTATDKDKDLQNAQSSFTQLLTGGFDEPNRNWIGGSSSDCFTPVQLIPSPSSSSSLHHYNNSNHRQETSLNHHQNHFSFVPDYNFGISSSDSPGAAAVNGGCYTSRGTLQSNSHSLFLNNNNVNQRATPPPLDHHNHQLPATFDGRLYLYYGEGNRSSDDKGKDGR
BnaC05T0413400ZS	BnTCP63	MNDNKTFSTTTTINEEYMLFPYNDHYSSQPLLPFSPCSSINDILIHSNTSNNHLDHHHHQYLQAPASPFSHFESVPDFALLASFLPQKNGHNDNQTITTNDHHHPPSFLPFNNPFGESHLIEPSETKTTHIEDSQRISTSQDPNMKKVKKPSRTDRHSKIKTVKGTRDRRMRLSLDVARELFGLQDMLGFDKASKTVEWLLTQAKPKIIKIANSLSNKFNHGRFSSCDESQPRPALGLMDTSSDIFELSSMWTVEDRGSNTNMNETRGNKVDRRSVRGKRRMSQPRTPILKKLSKDARAKARERAKDRTKEKMMKRSAQVNVVVEEEVHNHHDEIVQKNNKSNVKATPCEETIQEPLCKNDRFAVCNEIVVDRKYHISDEFNPSFPMLDHHRSQWAASS…
BnaC05T0452400ZS	BnTCP64	MADEAHHFLHPPAPPPPSSMRHREAANGGCGEIVEVQGGHIVRSTGRKDRHSKVCTAKGPRDRRVRLSAHTAIQFYDVQDRLGFDRPSKAVDWLIKKAKASIDELAQLPPWNPADAMRNAAANAKPRRTAAKTRISPSPPPPPPSQQQQQQLQFGGFEGVAEHRGNESSFLPPSMDSDSIADTIKSFFPVVGSTTEAPPPNQLMHSNYHHHPPNLLSRTNSHNQDLRLSLHSFPDGPPSLLQHHHSASASTAEPVLFYGQSNPLGYDTSTGGWEQQSIQRLVAWNSGGATETGNGGGGGFLFAPPAATSFQPVLGQSQLYSQRGPLQSSYSPMIRAWFDPHHHHHQSISTDDLNHHHHHIPQPVHQGEFSSGFRIPARFQGQEEEQHDGLSNKPSSASS…
BnaC05T0566500ZS	BnTCP65	MAPSLFFIIILLLALSNSKTLDLLFKLMTVQTQELNTSIMNTGPWRDANDDVSGGTRTRRNGEVEEDSEEAVVVAVATSGKPVIKKPPTSISSSSSSWMKSKDPRIVRVSRAFGGKDRHSKVCTLRGLRDRRVRLSVPTAIQLYDLQERLGLDQPSKAVDWLLNAAKDEIDELPPLPVSPETFSLFNHHQAFLNLSQPPGQDPTQLGFKINGCVEESNTTTSREETNNNHIGSYGTYQYMEQHQQQHTRFQADYPHHQHQLHSLVPIQSQFLVCPVTTSSTTTTIQSLFPSSSSAGSRTMETTDPRQMVSHFQMPLMGSSSSSQNISTLYSLLHGNSNPMPSVQFDRK
BnaC05T0569300ZS	BnTCP66	MYLCLKGSHETHDSISQSFQVSEQSTFYKVLPHRHLPRKKNCWSPLDQEPLPHRHLHYEIRGRLRLLEFVFATYIFGEACDIKRTCNDVNQAIQVDGDGLSRIVPIYEGYALPHAIMCLDFEGLDVTHALMKILTERGYYFTTTSEREIVSDVKISFATSVSTSKSLRKPKVAQVLRRTTSYLMGKAVIAEVVLGSGKTRRRHRGGNDNPSTTSPPVTFENQSGKGLTSSPTKYGGVKKIDQMVAELNDFVLKSPTQEIVGSTLTFQLNLPNFNFTAKHQSFTVSCILDNNQRPPQHNFEVHSLFFIIILLLALSNSKTLDLLFKLMTVQTQELNTSIMNTGPWRDANDDVSGGTRTRRNGEVEEDSEEAVVVAVATSGKPVIKKPPTSISSSSSSWMK…
BnaC06T0305200ZS	BnTCP67	MDPDHNQNHHRPNFPLQLLDSSSSSSTSLAIIPSASSSEPNSDPNALSKKPPPKRTSTKDRHTKVEGRGRRIRMPAMCAARVFQLTRELGHKSDGETIEWLLQQAEPAVIAATGTGTIPANFTSLNISLRSSRSSLSAAHLRTTPSSYYFHSPTMAHHHQVRPKNESHSFSSSQLLDHSQMGNYLVQSTAGSLPTSQTPATAPFWSSGDNTQNLWAFNINPHHSADAYNTNSGSGGGVGGGAGVHLMNFAAPIALFSGQPLASGYGGGGGEHNHYGVLGALNAAYRPVQETANQQNRDGDHHHSHQEDGTTSHHS
BnaC06T0321700ZS	BnTCP68	MSSSNNGYNNGSNNGVFPLSLYLSSLSGHQDIICNPYNHQLTASPGQMVSAVPESLMDYMAFNSNNVMNQQGFEIPEVSREMKKAVKKDRHSKIHTAQGLRERRVRLSIGISRQFFDLQDMLGFDKASKTLDWLLKKSRRAIKELVQEKKLNNNVEDFGNEGGNVVHEEDDYDYDDDNVGDNNFVYGLSPYSFEEEVLCEVKKAEKRKKKTEMSNTSSKGSRAKAKGKAKGLTRDMINDHPETASEIIQTEIMDPFKRSIIFNEGEEMTHSFYKESIQESDNHECITKTKVNLPMNMDQGYNQHYGALMLKDQGSSSNYNAILPQNLDCDYNPNPFIDQLFCGVTNTNFFRGIV
BnaC06T0335100ZS	BnTCP69	MSSSNNDYNNGNNGVYPFSLYLSPLAGRQDIIRNPYNHQPTPSPGQMVSAVPESLINYMSFSSNRAVNQQGFEIPEVSREIKQAVKKDRHSKIQTGQGLRDRRVRLSIGIARQFFDLQDMLGFDKASKTLDWLLKKSRRAIKELVQEKKVNTDEDFANIGGEVEEEEDEEDDGDKSFVYGSSPDSLEEEMVCEVKKAQKRKKKIELRNISSKGSRAKARGKAKEITRETTYDHPETISEITQTEIMDPLKRSIIFNEGEDMTHSLCKEATQEFDSQECTLSKTKVNLPTNMDQSYNQHYGTFMLKDQGSSSNYNNILPQNLDFYYDQNPFIDQPFCAVTKTNFPRGKVLIQVSDLA>BnaC06T0353200ZS MFPSLDTSGYDLFDPFNPHQATMLP…
BnaC06T0362700ZS	BnTCP71	MDPDPDHHQRPNFPLQLLDSSSSSSTSLAIIPSASSSEPNSDPNALSKKPPPKRTSTKDRHTKVEGRGRRIRMPAMCAARVFQLTRELGHKSDGETIEWLLQQAEPAVIAATGTGTIPANFTSLNISLRSSRSSLSAAHLRTTPSNYYFHSPAMAQHHQQQQLHQVRPKNESHSCSSSQLVDHNQMGNYLVQSTAGSLPTSQTPATAPFWSSGDSTQNLWAFHHSGDVYNTSSGGGGGSGGAGGGGGVHLMNFPAPFALFSGQPLASGYGGGGEHNHYGVLSALNAAYRPVQETENQQNRDGDHHHNHQEDGSTSRHS
BnaC06T0386600ZS	BnTCP72	METRTVEEASLQLNSTENPSPGGGSVPTTSSNTAALAVVKSAVKKPCKDRHTKVDGRGRRIRMPAVCAARVFQLTRELGHKSDGETIEWLLQQAEPAIIATTGTGTIPANFSTLNASLRGGGGGFAQSSKSSSLPMSFHGSGMSLYDDSNGSNGSSSSAVVDHSRKLLNGGVFGFHHPPIMSAERNPYREDYFKESEVAGGSSQKPGQFQDQELGPGMGRETPTASVVPQPMWAVAPGSTNGGSAFWMLPMSGSGGREQMQQQQPGHQMWAFNPGSYPVGTGRVVTAAPMGSMMLGGQQLGLGVAEGNMAAALRGGRGGDGLGMTLEQHQHQHHQQHQEPNNQGEASENGGDDKK
BnaC07T0302100ZS	BnTCP73	MDPKNPNRHQVPNFLNPPPRHQSIGDASKDDNHHHSKPAEVKDFQIVVASDKEPNISKKPPQQQQQQNQLGPKRSSNKDRHIKVEGRGRRIRMPALCAARIFQLTRELGHKSDGETIQWLLQQAEPSIIAATGSGTIPASALASAAAVSSHHLQGGSLTAGLMISHELDGGGGSSSGRPNWGVGGGDGVGGASRSSLPTGLWPNVAGFGAGVQTTGMMSDGGGYRIGFPGFDYPGGAMSFASILGGGNNNQMPGLELGLAQEGNVGVLNPHSFAQIYQQQMSQAQAQGRVLHHTLLHNPSHEEHQQESGEKDDSQGSGR
BnaC07T0373600ZS	BnTCP74	MSNNNNDGVMISNGSLIEHQQNQKQSSDGALAVKKPPAKDRHSKVDGRGRRIRMPIICAARVFQLTRELGHKSDGQTIEWLLRQAEPSIIAATGTGTTPASFSTAVRGSSTTISTSANCTLSSPLDHKPFILGKRLREDSGGGKEEMGSFATPAGFWAVPARPDFGQVWSFASHQEMFLQQQQQQQQQPAAALFVHQQQQQQAAMGEASAARVGNYLPGHLNLLASLSGGAPGSGRREDDQR
BnaC07T0378100ZS	BnTCP75	MRSRDCDEEEIQAKQEGDHNENNNHQVNLNNILQQQNQPSSLSSSRQWTSAFRNPRIVRVSRTFGGKDRHSKVCTVRGLRDRRIRLSVPTAIQLYDLQDRLGLSQPSKVVDWLLEAAKDDVDKLPPLQFPHGFNQMYPNLFFGNSGIGESSSSTSAFPGTNLGFLESYDLGGSSSRTRSRIQETPRESFDLDKGKWIKNDENADHHQDHGFDASHQHFSLTNPYNNSNASSYYNLGHLQHSLDQSGNNVTVAISNVPSNNNNNNLNLPPPSSAGDGSQLFFGPPPPAMSSLFPTYPSFLGASHHQHHHVVDGAGNLQLFRSNANTASQQQMMTGNSSLIRPFHHLMSSNHDTDRHSSDDNDSDS
BnaC07T0422500ZS	BnTCP76	MVIEKLRNEIIGDDEMIGDLMKNNNGDVVDNSNNRLSRWHHNSSRIIRVSRASGGKDRHSKVWTSKGPRDRRVRLSVSTALQFYDLQDRLGYDQPSKAVEWLIKAAEDSISELPSLNNTNFPMNDDDNQIPTLTGAANSLSKSACSSNSDTSKNSSGLSLSRSELRDKARERARERTAKETKERDGNNNHHTTSFTDLLNSGSDPVNTNRQWMAPSSSPAPMEYFSSGLILGSGQTHFPIQTNSHPFSDHHHHPHQEFSFVPDHLISPAGSNGGGAFNLDFNMSTTSVASTGFSGFNRGTLQSNATNHHQSFLANLQRFPSSEGGGGGPQFLFGTGGLPAENQHPHHNNNNNHQFQLYYENGCRNSDQKGKAKN
BnaC09T0197900ZS	BnTCP79	MDLSDDGAAARGGSRHLVDPSLSIVPRSTPQEDPTTSSTAAAAATTSGVVTKRSSKDRHTKVDGRGRRIRMPALCAARVFQLTRELGHKSDGETIEWLLQQAEPAIVAATGTGTIPANFSSLSVSLRSSGSTLSAPPSKSVPLYGALGLTHHQYEEQGGAFGAHTPPLLGFHHHLQQQHHQQAPAETIPGPDGESFSRKRYRSVDSSKEDGEGKQNENKSLKESEPPAAATGAPMWAVAPTNRSAGGNTFWMLPVPTTTAGNQPAAMESSSNANRAHMWPFGGGGAGAGGGGATHFMAGTGFSFPMDQYRGSPLQLGSFLAQPQQPNQNIGLSLPDSNLGVLAALNAAYPRGGNANAEQVNNAVEHQEKQQQQAQQSDQDDDSRDENSNSDG
BnaC09T0023100ZS	BnTCP77	MDPKNPNPHQVPNFLSPPPQPRDASDDNKEVNDFQIVVASDKEPNNNGKKQLGPKRSSNKDRHTKVEGRGRRIRMPALCAARIFQLTRELGHKSDGETIQWLLQQAEPSLIAATGSGTVPASALASAASAVVSNQGGSLTAGLMISHHDLDRGGGSSSGRPSWGEGGGEVWPNVAGYRIGFPGFDFPGGAMSFASIFGASGGGNGNQMLGLELGLSQEGNVGILNPQIYQQMAQAQAQAQGRVLHHTLHHNPGHEDHQQESLNIYMLIETSELISI
BnaC09T0567700ZS	BnTCP80	MSNDDGTVTNGAIVEHTSAANKGTLNAVKKPPANDRHSKVDGRGRRIRMPVICAARVFQLTRELGHKSDGQTIEWLLRQAEPSIIAATGTGTTPASFSTASLSTSSPFTLGKRVVRAEEGESGAGGGELSVGHTMGASGGGGFWAVPARNDFTQVWSFAAGAPPEMLFTQQQQQPATLFVRHQQQQQQEASAAAAMGEASAARVGNYLPGHHLNLLASLSGGNTGSGRREEEDDSR
BnaC09T0063000ZS	BnTCP78	MSNNNDGALVVKKPPAKDRHSKVDGRGRRIRMPIICAARVFQLTRELGHKSDGQTIEWLLRQAEPSIIAATGTGTTPASFSTVSASLRGNSTTTSCNSSSSLDHKPLLGSSPFILGKRVRADEDTSSGFWAVPARPEFGQVWSFAAGATQEMFLQQQQQQAAGLFVHHQQQQQQAAMGEASAARVGNYLPGHLNLLASLSSGAPGSGRGEDDDQR
BnaA03T0405400ZS	BnTCP18	MRSRECDEEEIQAKQEGDHNENNNHQVNLNNMLQQQQQNQPSSLSSSRQWTSAFRNPRIVRVSRTFGGKDRHSKVCTVRGLRDRRIRLSVPTAIQLYDLQDRLGLSQPSKVVDWLLEAAKDDVDKLPPLQFPHGFNQMYPNLFFGNSGIGESSTSTSAFPGTNLGFLESYDLGGSSSRTRSRIQETPRESFDLDKGKWIKNDENANHHQDHGFDASHQHFSLTNPYNNSNASSYYNLGHLQHSLDQSGNNVTVAISNVPSNNNNNNLNLPPPSSAGDGSQLLFGPPPPAMSSLFPTYPSFLGASHHQHHHVVDGAGNLQLFSSNANTASQQQMMTGNSSLIRPFHHLMSSNHDTDRHSSDDNDSDS*
BnaC01T0404000ZS	BnTCP41	MNNNKTFSTTSTINEDYMSFPYNDNYCSQPLLPFSPSSTINDLLIHSNSNISNNHLDHHHQFLQAASPFSQFEFVQDFSLLPSFLPQNIIHNDNQTISTNDHHHPSLLPLNNTIDESQLIEPSETITTHNEDSQRISTTQDPKMKNAKKPSRTDRHSKIKTAKGTRDRRMRLSLDVAKELFGLQDMLGFDKASKTVEWLLTQAKPEIIKIANSLSNQFKHGGFSSGDDSQTRPALGSTETSSDLCEFASVWTVEDRCSNTSMTENKVDGRTMRGKRKMSQRTPILKEMSKDARAKARERAKDRTMEKIMKRRPQVNAVEEVEAHNQHDEVVKNNNSGVNWTTSFEVTPSGKNMEELCKNNRFAVYNDIVVNKKDHISEESYNMISQLNSSFPMLTHHRS…
BnaC06T0353200ZS	BnTCP70	MFPSLDTSGYDLFDPFNPHQATMLPFFTTPIQSPSSHHHYPLSSFPFSSDFLDESVLISSFLLAQQDAATHVADCPRKLCKKLEDKCVGGTTLEKVPRRRTGKKRDRHSKICTAQGPRDRRMRLSQQIARKFFNLQDMLGFDKASKTIEWLISQSKASIRKVKESVDASGGGEGDDEHLQDNEKAKEETMKVSRRRTKTVENSCKKKESREKARERARERTLTKMKMRISGLIDTSKIFSDPIQESQKIELTGGAQVEGKSPEQESSTTNVNMVEYQMDSVRTIEKFLGLNSDASSSSIFGDSEESYASLSQLEVLLQKQVTT*
Gene ID	new name	Protein sequence
Bo7g084120	BoTCP34	MDPKNPNRHQVPNFLNPPPRHQSIGDASKDDNHHSKPAEVKDFQIVVASDNEPNISKKPPQQQQQQNQLGPKRSSNKDRHIKVEGRGRRIRMPALCAARIFQLTRELGHKSDGETIQWLLQQAEPSIIAATGSGTIPASALASAAAVSSHHLQGGSLTAGLMISHELDGGGGSSSGRPNWGVGGGDGVGGASRSSLPTGLWPNVAGFAGVQATGMMSDGGGYRIGFPGFDYPGGAMSFASILGGGSNNQMPGLELGLAQEGNVGVLNPHSFAQIYQQQMSQAQAQGRVLHHTLLHNPSHEEHQQESGEKDDSQGSGR
Bo6g107240	BoTCP31	MFPSLDTSGYDLFDPFNPHQATMLPFFTTPIQSPSSHHHYPLSSFPFSSDFLDESVLISSFLLAQQDAATHVADCPRKLCKKLEDKCVGGTTLEKVPRRRTGKKRDRHSKICTAQGPRDRRMRLSQQIARKFFNLQDMLGFDKASKTIEWLISQSKASIRKVKESVDASGGGEGDDEHLQDNEKAKEETMKVSRRRTKTVENSCKKKESREKARERARERTLTKMKMRISGLIDTSKIFSDPIQESQKIELTGGAQVEGKSPEQESSTTNVNMVEYQMDSVRTIEKFLGLNSDASSSSIFGDSEESYASLSQLEVLLQKQVTT
Bo2g075210	BoTCP9	MDQNSHDRPTAEAGLQLNSTENPSPGRSVPFAGGATSSSTSTSSGTALAVVKPAAKKPSKDRHTKVDGRGRRIRMPALCAARVFQLTRELGHKSDGETIEWLLQQAEPVIIASTGTGTIPANFSTLNATLRGGGGSTIFAQSSKSSPFHSTGMSLYEDNNGTNGSSSSASKLLSAATAAQNAAVFGFHHQGYPPIMSAERNQPTLGKPYREDYFKESEPSGSSQKPGQFQEQEMGPGPGMGRGTANVVPQPMWAVAPGTTNGGSAFWMLPMSGSGGREQMQQQPGHQMWAFNQGSYPVGTGRVVTAPMGSMMLGGQQLGLGVAEGNMAAAMRGSRGGGGDGLAMTLDQHQHQHHQQHQEPNQSQASGDDKK
Bo2g075210	BoTCP9	MDQNSHDRPTAEAGLQLNSTENPSPGRSVPFAGGATSSSTSTSSGTALAVVKPAAKKPSKDRHTKVDGRGRRIRMPALCAARVFQLTRELGHKSDGETIEWLLQQAEPVIIASTGTGTIPANFSTLNATLRGGGGSTIFAQSSKSSPFHSTGMSLYEDNNGTNGSSSSASKLLSAATAAQNAAVFGFHHQGYPPIMSAERNQPTLGKPYREDYFKESEPSGSSQKPGQFQEQEMGPGPGMGRGTANVVPQPMWAVAPGTTNGGSAFWMLPMSGSGGREQMQQQPGHQMWAFNQGSYPVGTGRVVTAPMGSMMLGGQQLGLGVAEGNMAAAMRGSRGGGGDGLAMTLDQHQHQHHQQHQEPNQSQASGDDKK
Bo2g009040	BoTCP5	MENNDGAMTNGVIINKGPLNAVKKPPTKDRHSKVDGRGRRIRMPIICAARVFQLTRELGHKSDGQTIEWLLRQAEPSIIAATGTGTTPASFSTASLSVSSSPFALGKRVVRAEEEGESGGPGGGGELTVGHTMSGGGGGFWAVPARQDFGQVWSFAAGATPEMLFTQQQQAATLFVRQQQQAVAAMGEASAARVGNYLPGHHLNLLASLSGGSPGSGRREEDDSR
Bo2g064390	BoTCP8	MDPDPDHNPNHHRPNFPLQLLDSSSSSSTSLAIIPSASSSEPNALSKKPPPKRTSTKDRHTKVEGRGRRIRMPAMCAARVFQLTRELGHKSDGETIEWLLQQAEPAVIAATGTGTIPANFASLNISLRSSRSSLSAAHLRTAPSSYYFHSPTMAHPHQVRPKHESHSSSSSQLLDHNQMGNYLVQSTAGSLPTSQTPTTAPFWSSGDSTQNLWAFNINPHHSGEVYNTSGGGGGGGGAGGGGVHLMNFAAPIALFSGQPLASGYGGGGGDHNHYGVLAALNAAYRPVQETASQQNREGDHHHSHQEDGSTSHHS
Bo3g004670	BoTCP13	MRTNSMGIKQEGDNHYQATSLSSLRQNPRIVRASRIFGGKDRHSKVCTVRGLRDRRIRLSATTAIQLYDLQERLGLSQPSKVIDWLLEAAQNDVAMLPPLQFPPGFHPNLTAAAGESFPGNFESFDLGSCSSRTDTTLQREGLNLESHGFDIDHHFFSNSNHRDKLYFPSSSSCHYNLEQLQQSLLDQSGNVTVALSNNNHLNPSAVETMSSLFPRYPLFHEGGDQLQLFSSNSNSSKQTDHVE
Bo6g095270	BoTCP28	MDPDHNQNHHRPNFPLQLLDSSSSSSTSLAIIPSASSSEPNSDPNALSKKPPPKRTSTKDRHTKVEGRGRRIRMPAMCAARVFQLTRELGHKSDGETIEWLLQQAEPAVIAATGTGTIPANFTSLNISLRSSRSSLSAAHLRTTPSSYYFHSPTMAHHHQVRPKNESHSSSSSQLLDHSQMGNYLVQSTAGSLPTSQTPATAPFWSSGDNTQNLWAFNINPHHSADAYNTNSGGSGGAGVHLMNFAAPIALFSGQPLASGYGGGGGEHNHYGVLGALNAAYRPVQETANQQNRDGDHHHSHQEDGTTSHHS
Bo4g140760	BoTCP23	MDPKNPPNLLNPEAEVKVLNNTVEGKSKWKQKEKGKQGREIQTKSSKDGHLKVEGRGRRVRLPPLCAARIFQLTRELGHKSDGETLQWLLRHAEPSIISATGTGIKPAADSVSRSQVSNGFWANETGFGIVGANPTGGGLDLNCGIGFLGFDFNGSSDMGFENNQMPQVRNVGGFESADLSANGSRTS
Bo3g066540	BoTCP17	MAEEDEAHRFLHPPAPPSSSSMRRRATSEAANGGCGEIVEVQGGHIVRSTGRKDRHSKVCTAKGPRDRRVRLSAHTAIQFYDVQDRLGFDRPSKAVDWLIKKAKTSIDELAQLPPWDPADAIRNAAANAKPRRTAAKARVSPSPPPQQLQFSGGTAVGFAGATGRRSNDNESSFLPPSMDSDSIADTIKSFFPVVGSTAEAPPHQLMHNYHHHHPPDLLSRTNSQNQDLRLSLQPFPDGPPSLLHHHHHHSVAEPVLFYGQSNPLGYDASTGGWEQQSIQRLVAWNSGGANDTGNGGGGGFLFAPPPNHPSTTSFQPVLGQSQLYSQRGPLQSSYSPMIRAWFDPTHHHHQSISSDDLNHHHHMPPPIASGEFSSGFRVPARFQGQEEEQHDGLNNKPS…
Bo7g098260	BoTCP36	MRSRDCDEKEIQAKQEGDHNENNNHQVNLNNILQQQNQPSSLSSSRQWTSAFKNPRIVRVSRTFGGKDRHSKVCTVRGLRDRRIRLSVPTAIQLYDLQDRLGLSQPSKVVDWLLEAAKDDVDKLPPLQFPHGFNQMYPNLFFGNSGIGESSSSTSAFPGTNLGFLESYDLGGSSSRTRSRIQETPRESFNLDKGKWIKNDENADHHQDHGFDASHQHFSLTNPYNNSNASSYYNLGHLQHSLDQSGNNVTVAISNVPSNNNNNNLNLPPPSSAGDGSQLFFGPPPPAMSSLFPTYPSFLGASHHQHHHVVDGAGNLQLFSSNANTASQQQMMTGNSSLIRPFHHLMSSNHDTDRHSSDDNDSDS
Bo1g021620	BoTCP2	MDISDDDDDSDARGGSPHLVYPSLKIVPKSAFPEDATLATTSSSPAAATSGVITKRSRKDDGKVRRLRMPALCAARLFQLTGELGHKSDGETIEWLLQQAEPALVAATGTGSIPANYSSLNVSLRSSGSTLSAPPSSKSVPLYGAPAASGDLTPPILGFQRPSSLISEVTKEPGPEKSSKNKLVLELDIGGDKSMQKKVMKKLAALSGINYISLDPETGTFTIKGDIELNTVLEKVERYCSCKRVVEPKKKDQQSVLQGEVSMGEALTSEQILRSTAGSGDSCSGINIPVVPGKSIITPSNVRNLDDAWYSFCDFLDQRMRPLTLSGYTAKDAIDFLSTRQTSGNTEALVRRLSAACEAFGITTKENPFRSLAVITYLKETRAITREADGVLVFSCNDN…
Bo4g024860	BoTCP21	MATIKHHEDERLRAVDLTSKPFEVNNAVSLEPKTEPSLESSSHQLQFPSTSMSLAPPSRPPLKRASTKDRHTKVEGRGRRIRMPATCAARIFQLTRELGHKSDGETIRWLLENAEPAIIAATGTGTVPAIAMSVNGTLKIPTTTNGDSDVGDNSAKKRRKRPSNSEYIDINEAVTVSVSSGLAPISSGLAPISSGLAPVSTVAQQTLPQGMVPMWAIPSNAVIPAVGAFFLVPHVAGPTNQPQMLAFPAAPPSSYVAAVQQASLMARPPFVSVPDVTRSTPSVMAPSSSSGVTNGGSSSSTTNMLRDFSLEIYEKQELHQFMSTTTARSSNH
Bo2g160970	BoTCP11	MFNTTNGVMISNGDILERQRQKQQQQQPSEGALVVKKPPAKDRHTKVDGRGRRIRMPIICAARVFQLTRELGHKSDGQTIEWLLRQSEPSIITATGTGTTPASFSTTSTCTISSSLDHKPLLGSSPFILGKRVREGSRGAIPAGSWSVPARPEFGQVLSFAAGAPHEMFLQQHQQQQAAAHFVHQQRQQQGAIGEASAARVGNYLPGHLNLLASLSAGAPGSGRREYCPR
Bo6g099040	BoTCP29	MSSSNNGYNNGSNNGVFPLSLYLSSLSGHQDIICNPYNHQLTASPGQMVSAVPESLMDYMAFNSNNVMNQQGFEIPEVSREMKKAVKKDRHSKIHTAQGLRERRVRLSIGISRQFFDLQDMLGFDKASKTLDWLLKKSRRAIKELVQEKKLNNNVEDFGNEGGNVVHEEDDYDYDDDNVGDNNFVYGLSPYSFEEEVLCEVKKAEKRKKKTEMSNTSSKGSRAKAKGKAKGLTRDMINDHPETASEIIQTEIMDPFKRSIIFNEGEEMTHSFYKESIQESDNHECITKTKVNLPMNMDQGYNQHYGALMLKDQGSSSNYNAILPQNLDCDYNPNPFIDQLFCGVTNTNFFRGFP
Bo9g052090	BoTCP40	MDLSDDGVAARGGSRHLVDPSLSIVPRSTPQEDPTTSSTAAAAATTSGVVTKRSTKDRHTKVDGRGRRIRMPALCAARVFQLTRELGHKSDGETIEWLLQQAEPAIVAATGTGTIPANFSSLSVSLRSSGSTLSAPPSKSVPLYGALGLTHHQYEEQGGAFGAHTPPLLGFHHHLQQQHHQQAPAETIPGPDGESFSRKRYRSVDSSKEDGEGKQNENKSLKESEPPAAATGAPMWAVAPTNRSAGGNTFWMLPVPTTTAGNQPAAMESSSNANRAHMWPFGGGGAGAGGGGATHFMAGTGFSFPMDQYRGSPLQLGSFLAQPQQPNQNIGLSLPDSNLGVLAALNAAYPRGGNANAEQVNNAVEHQEKQQQQAQQSDQDDDSRDENSNSDG
Bo5g062580	BoTCP24	MEVDDDIDAQQQTSRKLQRISSDNDKNGMRDWNNPSSRIIRVSRASGGKDRHSKVLTSKGLRDRRIRLSVATAIQFYDLQDRLGFDQPSKAVEWLINAAADSISELPPINTSFDQALSLSKSACSSGTSESSLLSLSRTESRGKARERARERTATDKDKDLQNAQSSFTQLLTGGFDEPNRNWIGGSSSDCFTPVQLIPSPSSSSSLHHYNNSNHRQETSLNHHQNHFSFVPDYNFGISSSDSPGAAAVNGGCYTSRGTLQSNSHSLFLNNNNVNQRATPPPLDHHNHQLPATFDGRLYLYYGEGNRSSDDKGKDGR
Bo7g105960	BoTCP37	MVIEKLRNEIIGDDEMIGDLMKNNNGDVVDNSNNRLSRWHHNSSRIIRVSRASGGKDRHSKVWTSKGPRDRRVRLSVSTALQFYDLQDRLGYDQPSKAVEWLIKAAEDSISELPSLNNTNFPMNDDDNQIPTLTGASPTAAAAANSLSKSACSSNSDTSKNSSGLSLSRSEMRDKARERARERTAKETKERDGNNNHHTTSFTDLLNSGSDPVNTNRQWMAPSSSPAPMEYFSSGLILGSGQTHFPIQTNSHPFSDHHHHPHQEFSFVPDHLISPAGSNGGGAFNLDFNMSTTSVASTGFSGFNRGTLQSNSTNHHQSFLANLQRFPSSEGGGGGPQFLFGTGNALPAENQHPHHNNNNNHQFQLYYENGCRNSDQKGKGKN
Bo5g117410	BoTCP25	MNDNKTFSTTTTINEEYMLFPYNDHYSSQPLLPFSPCSSINDILIHSNTSNNHLDHHHHQYLQAPASPFSHFESVPDFALLASFLPQKNGHNDNQTITTNDHHHPPSFLPFNNPFGESHLIEPSETKTTHIEDSQRISTSQDPNMKKVKKPSRTDRHSKIKTVKGTRDRRMRLSLDVARELFGLQDMLGFDKASKTVEWLLTQAKPKIIKIANSLSNKFNHGRFSSCDESQPRPALGLMDTSSDIFELSSMWTVEDRGSNTNMNETRGNKVDRRSVRGKRRMSQPRTPILMKLSKDARAKARERAKDRTKEKMMKRSAQVNVVVEEEVHNHHDEIVQKNNKSNVKATPCEETIQEPLCKNDRFAVCNEIVVDKKYHISDEFNPSFPMLDHHRSQWAASS…
Bo9g014260	BoTCP39	MSNNNDGALVVKKPPAKDRHSKVDGRGRRIRMPIICAARVFQLTRELGHKSDGQTIEWLLRQAEPSIIAATGTGTTPASFSTVSASLRGNSTTTTNCSLSSSLDHKPLLGSSPFILGKRVRADEDTPSGFWAVPARPEFGQVWSFAAGATQEMFLQQQQQQAAGLFVHHQQQQQQAAMGEASAARVGNYLPGHLNLLASLSSGAPGSGRGEDDDQR
Bo3g004850	BoTCP14	MTSNDGSGPNGVIAEHPSAVNKGTLNAVKKPPAKDRHTKVDGRGRRIRMPIICAARVFQLTRELGHKSDGQTIEWLLRQAEPSIIAATGTGTTPASFSTASLSTSSPFALGKRGVRAGEGEAGAGAGGGLTVGPTMGASLMSGGGFWAVPARPDFGQVWSFATGAPPEMLFTQQQQAATLFVRQQQQQQASAAAAMGEASAARVGNYLPGHHLNLLASLSGGNTGSGRREEDNPR
Bo6g110290	BoTCP32	MDPDPDHHQRPNFPLQLLDSSSSSSTSLAIIPSASSSEPNSDPNALSKKPPPKRTSTKDRHTKVEGRGRRIRMPAMCAARVFQLTRELGHKSDGETIEWLLQQAEPAVIAATGTGTIPANFTSLNISLRSSRSSLSAAHLRTTPSNYYFHSPAMAQHHQQQQLHQVRPKNESHSCSSSQLVDHNQMGNYLVQSTAGSLPTSQTPATAPFWSSGDSTQNLWAFHHSGDVYNTSSGGGGGSGGAGGGGGVHLMNFPAPFALFSGQPLASGYGGGGEHNHYGVLSALNAAYRPVQETENQQNRDGDHHHNHQEDGSTSRHS
Bo3g055460	BoTCP16	MDTGPWKDTNDDVSGQTRTRREGESEEAVATTKRPATISSSSSWMKSKDPRIVRVSRAFGGKDRHSKVCTLRGLRDRRVRLSVPTAIQLYDLQERLGLDQPSKAVDWLLNVAKEEIDELPPLPVSPETFTLFNHHQSFLNLGQRPGQDPTQLGFKINGCVEESTTTSREENNNERGEKDVSFENNHHIGSYGTYHNMEHHHQQHSSFQADYHQHQLHSLVPFPSQFLVCPMTTLSTTTTTTQSLFPSSSSAGSWTMETTDPRRMVSHFQMPLMGSSSSSASQNISTLYSLLHGSSSNNGSSNRMSSVQLNQTSRGSDNPM
Bo9g174490	BoTCP41	MSNDEVTVANGVIVEHTSATNKGTLNAVKKPPAKDRHSKVDGRGRRIRMPIICAARVFQLTRELGHKSDGQTIEWLLRQAEPSIIAATGTGTTPASFSTASLSTSSPFTLGKRVVRAEEGESGAGGGELSVGHTMGASGGGGFWAVPARNDFGQVWSFAAGAPPEMLFTQQQQQPATLFVRHQQQQQQEASAAAAMGEASAARVGNYLPGHHLNLLASLSGGNTGSGRREEEDDSR
Bo3g134720	BoTCP19	MQKPSSTLLNVIMDGGDNVGGGDDHNRHLHHHHHRPTFPFQLLGKRDPDDNNQQQQQQPSPSSSSSLFSLHQHQQLSQTQPQPQQKPQPQKDLQVTQEETAVVVAKKPPLKRASTKDRHTKVDGRGRRIRMPALCAARVFQLTRELGHKSDGETIEWLLQQAEPSVIAATGTGTIPANFTSLNISLRSSGSSMSLPSHYRNAASTFSPNNIFTPSLLQQQQQRSGGGGFLHPHHHLQGRATTSSLFPGIDNFTPTTSFLNFHNPTKQEGDQDSEELSPDKKRRLQTTSDLHHQHDQIGPYTLQSSNSGSAATTAQTPGNFWMVAAAAGAGGNNNQTGGGGSVGSGGGSGGGEPVWTFPSINTAAAALYRSSVSSVSGGAVSSGLHFMNFAAPMAFLTGQ…
Bo2g061250	BoTCP7	MFPSIDTNGHDLFDPFNLHEATMFPSFTTHILSPSSHHHYPFPSFPSSSDFLDESVLISQFLLQQQADVDSPRKLCKELEQEKKNEEWVDGTTTEKVSPRRTGKKRDRHSKICTAQGPRDRRMRLSLQIARKFFDLQDMLGFDKASKTIEWLISKSKASIKQVKESAAASGNHEHLQVSDNVNDETQKVSKGRTKRVDDSCKKKQSREKARERARERTMTKMKMRLSGPIDTSKTFADPNQESRKTKITGGAQVEGENLEQERSIIEKFLGLTSESSSSTIFGDSEESYTSLGSIRETVSTADKISSVGNLGMVIPREHNTTSTASVDEERNPISTFSLYDYLCY
Bo9g008110	BoTCP38	MDPKNPNPHQVPNFLIPPPQPRDASDDNKEVNDFQIVVASDKEPNSNGKKQLAPKRSSNKDRHTKVEGRGRRIRMPALCAARIFQLTRELGHKSDGETIQWLLQQAEPSLIAATGSGTVPASALASAASAVVSNQGGSLTAGLMISHHDLDCGGGSSSGRPSWGEGGGEVWPNGAGYRIGFPGFDFPGGAMSFASIFGASGGGNGNQMLGLELGLSQVGNVGVLNQQIYQQMAQAQAQAQGRVLHHTLHHNPGHEEDDDDDIYMLIETSELISI
Bo2g161240	BoTCP12	MRSRDCDEDEIQANQEGDHNHQLNLNSMFQPQNQPSSVPTSRQWTSAFRNPRIVRVSRTFGGKDRHSKVCTVRGLRDRRIRLSVPTAIQVYDLQDRLGLSQPSKVIDWLLEAAKDDVDELPPLQFPQGFNQMYPSLIFGESSSTSAASTFPGTNLGFLESWDLGGSSSRTRTRIADTTTIPRESFDLDKGKWIKQDENSNHQDHGFDTSHQNFSLTNPYNNNSTSSYYNLGHLQNSLDQSGNNVTVAIPNVPYNNNLNLPPPPTMSSLFPMYPSFHGASHHVVDGAGNLQLFSSNANRNNR
Bo3g038900	BoTCP15	MATIKKHEVANTVSLEPKPEPSLEVPSISMSLAPPSSSIGPQLKRASTKDRHTKVEGRGRRIRMPATCAARIFQLTRELGHKSDGETIRWLLENAEPAIIAATGTGTVPAIAMSVNGTLKIPTTTNADADVAENPAKKRRKGPSTSEYIDINEPVSVSSGLAPASTAAQQTLPPGMIPMWAFPSNAVVPTVGAFFLVQNVAGPSNQPQILAYPAAAAALPSTYVAALQQASSMARPPPPPQVVPNFTGSVMAPSSSSGIATKNMLRDFSVESYNKKELHQFMTTTTAPRSSNH
Bo4g053680	BoTCP22	MGLKGYSAGDGVGEIIEVPGGHIIRATGRKDRHSKVFTSKGPRDRRVRLAAHTAIQFYDVQDRLQYDRPSKAVDWLIKKAKAAIDKLETTQEPPENDTTKPGSSSSEPNLADTQTQFVAANLDPEDAMKTFFPATTSGGGTNMNFQNYPHHHDADNIVSRTTTTTPNLSQDLGLSLHPFQGNNINSTVVPETNNFATAHFETFGRISGWNHHDLTMTSSSSPSEQQQEQERGNGGFMVNLHHHQPSMMTLLNSQQQQVFLGGHQQQQQRGTLQSSLFPHSFRSWDHHHQTTSDNHHHHHHNQASPVMFASSSQYGSHGMMMMQGLSFPIHGEEPTQPNSSSSPPPNSHL
Bo5g152840	BoTCP27	RVLIFTSKSIYLFLIFFFFSYSHFIHAFKKEKRNQILFSLYFSSLFSPSSSSSSYYSLYQIVKTLDLLFKLMTVQTQELNTSVMNTGPWRDANDDVSGGTRTRRIVEEDSEEAVVVAVATSGKPVIKKPPTSISSSSSSWMKSKDPRIVRVSRAFGGKDRHSKVCTLRGLRDRRVRLSVPTAIQLYDLQERLGLDQPSKAVDWLLNAAKEEIDELPPLPVSPETFSLFNHHQAFLNLSQPPGQDSTQLGFKTNGCVEESNTTTSREETNNNHIGSYGTYQNMEQHQQQHTRFQADYPHHQHQLHSLVPIQSQFLVCPMTASSTTTTIQSLFPSSSSAGSRTMETTDPRQMVSHFQMPSMGSSSSSQNISTLYSLLHGGSNPMPSVQFNRK
Bo6g103670	BoTCP30	MSSSNNDYNNGNNGVYPFSLYLSPLAGRQDIIRNPYNHQPTPSPGQMVSAVPESLINYMSFSSNRAVNQQGFEIPEVSREIKQAVKKDRHSKIQTGQGLRDRRVRLSIGIARQFFDLQDMLGFDKASKTLDWLLKKSRRAIKELVQGKKVNTDEDFANIGGEVEEEEDEEDEEDDGDKSFVYGSSPDSLEEEMVCEVKKAQKRKKKIELRNISSKGSRAKARGKAKEITRETTYDHPETISEITQTEIMDPLKRSIIFNEGEDMTHSLCKEATQEFDSQECTLSKTKVNLPTNMDQSYNQHYGTFMLKDQGSSSNYNNILPQNLDFYYDQNPFIDQPFCAVTKTNFPRGKVLIQVSDLA
Bo3g147760	BoTCP20	MEDDDDIETQQQTSRKLQRLSSDKTEMRDWSNPSSRIIRVSRASGGKDRHSKVLTSKGLRDRRIRLSVATAIQFYDLQDRLGFDQPSKAVEWLINAASDSISNLNPIDTNFDQTLSLSKSSTSESSLLSLSRTESRGKARDKDKDLQSSFTQLLTRGFDEPNRSWTGGGSTDCFNPVQLMPNSNSLNHRQEPSLNHHSQNQYSFLPNYNFGISSSDSPGEAGCYSSRGTLQSNSQPLFLNNNKNINQRSISSSSSSSSPMDSQSISFFMAPPLHHHSPQLPEAFDGRLYLYYGEGNRSSDDKGKERR
Bo3g071560	BoTCP18	MNNNNRSLSTTTTISEDYMLFPYNDHYSSQPLLPFSPCSSINDILIPSNFNTSNNHLDHHYQFLQAPSSFSQFEFVPDFALVASFLPQNNGHNDNQIITTNDHNHYHHHPSLLPLNNPVGKSLVEPLETITTHIEDSRKISTSQDPKMNKVKKPSRTDRHSKIKTAKGTRDRRMRLSLDVAKELFGLQDMLGFDKASKTVEWLLTQAKPEIIKIMSSLSNPLNHGGFSSCEESQTRPALGSMHTSSDLCKLSSMGTVEDKGSNTNSTETRGNKVDGISMHYKKTTAY
Bo6g114530	BoTCP33	METRTVEEASLQLNSTENPSPGGGSVPTTSSNTAALAVVKSAVKKPSKDRHTKVDGRGRRIRMPAVCAARVFQLTRELGHKSDGETIEWLLQQAEPAIIATTGTGTIPANFSTLNASLRGGGGGFAQSSKSSSLQMSFHGSGMSLYDDSNGSNGSSSSAVVDHSRKLLNGGVFGFHHPPIMSAERNPYREDYFKESEVAGGSSQKPGQFQDQEIGPGMGRGAPTASVVPQPMWAVAPGSTNGGSAFWMLPMSGSGGREQMQQQQQPGHQMWSFNPGSYPVGAGRVVTAAPMGSMMLGGQQLGLGVAEGNMAAALRGGREGDGLGMTLEQHQHQHHQQHQEPNNQGEASENGGDDKK
Bo1g117490	BoTCP3	MNNNKTFSTTSTINEDYMSFPYNDNYCSQPLLPFSPSSTINDLLIHSNSNISNNHLDHHHQFLQAASPFSQFEFVQDFSLLPSFLPQNIIHNDNQTISTNDHHHPSLLPLNNTIDESQLIEPSETITTHNEDSQRISTTQDPKMKNAKKPSRTDRHSKIKTAKGTRDRRMRLSLDVAKELFGLQDMLGFDKASKTVEWLLTQAKPEIIKIANSLSNQFKHGGFSSGDDSQTRPALGSTETSSDLCEFASVWTVEDRCSNTSMTENKVDGRTMRGKRKMSQRTPILKEMSKDARAKARERAKDRTMEKIMKRRPQVNAVEEVEAHNQHDEVVKNNNSGVNWTTSFEVTPSGKNMEELCKNNRFAVYNDIVVNKKDHISEESYNMISQLNSSFPMLTHHRS…
Bo1g129830	BoTCP4	MADDHDEAHHFLHPQPPPPSSMRHGAASDEIVEVQGGHIVRSTGKKDRHSKVCTAKGPRDRRVRLSAHTAIQFYDVQDRLGFDRPSKAVDWLIRKAQTSIDELAQLPPWSPADAIRKAAANAKPRRTAAKTKISPSPPPPQREQLQFGGARSGGFNGVAELPSFLPPSMDSESFFPVVGSSTKAPPSQDLRLSLHSFPDGPPSLHHSAPEPVLFYGQSNPFGYDTSTGGWEQQSIQRLVACNGGGATDTGNGGGGFLFAPPPNASATSFQPVLGQSQLCSQRGPLQSSYTPMIRAWFDPHHHQSISTEDLSHHIPPPVFASGEFSSGFRVPARFQGQEEEQHDGLTSKPSSASSISRD
Bo1g019520	BoTCP1	MFPKTGDDVIIGDLMKTNNGDVVDNNNNSNRLSRWHHNSSRIIRVSRASGGKDRHSKVWTSKGPRDRRVRLSVSTALQFYDLQDRLGLDQPSKAVEWLIKAAEDSISELPSLNNTNFPMTDDENQNQTVTGAAKSACSSNSDTSKNSSGLSLSRSELRDKARERARERTAKETKERDHTGSFTDLLNSGSDPVNVNRQWMVSSSSPAQMEYLSSGLILGSGQTHFPIQTNAHPFSDHHHHPQEFSFVPDHLISPAGSNGGGAFNLDFNMSTTSGAGTAVASAGFSGFNRGTLQSNSSNHHQQSFLANLQRFSSSEGGGGPQFLFGALPAENHHPNSHQFQLYYENGCRNSDQKGKGKN
Bo5g127500	BoTCP26	MADEAHHFLHPPAPPPPSSMRHREAANGGCGEIVEVQGGHIVRSTGRKDRHSKVCTAKGPRDRRVRLSAHTAIQFYDVQDRLGFDRPSKAVDWLIKKAKASIDELAQLPPWNPADAMRNAAANAKPRRTAAKTRISPSPPPPPPSQQQQQQLQFGGFEGVAEHRGNESSFLPPSMDSDSIADTIKSFFPVVGSTTEAPPPNQLMHSNYHHHPPNLLSRTNSHNQDLRLSLHSFPDGPPSLLQHHHSASASTAEPVLFYGQSNPLGYDTSTGGWEQQSIQRLVAWNSGGATETGNGGGGGFLFAPPAATSFQPVLGQSQLYSQRGPLQSSYSPMIRAWFDPHHHHHQSISTDDLNHHHHHIPQPVHQGEFSSGFRIPARFQGQEEEQHDGLSNKPSSASS…
Bo2g055640	BoTCP6	MSSSNNDYNNGNSGVYPLSLYLSSLPGHQGIIRNPYNHQSTASLGQMVSAVPESLIDYMSFNSNSAVNQKGYEIPEVSREIKKAVKKDRHSKIDTAQGLRDRRVRLSIGVARQFFDLQDMLGFDKASETLDWLLKKSRRGINELVQEKKLNNKDEDFRNNRGDVEEDEDDGDKSFVYGSSPDSCEEVVYEVKKTEKSNISSKGLMDKARGKSKQITREMTYDHPEAVSEITQTEIMDPFKMSIIFNEGDDMTHSFYKEAIQEFDNQECILTKTNVNLPTDMDRSYNQHYGTCMSKNQGSSSNYNTILPQNLDYGYDQNPFMDQPFCAVTNRNFPRGKVWVQDSSLA
Bo7g097790	BoTCP35	MSNNNNDGVMISNGSLIEHQQNQKQSSHGALAVKKPPAKDRHSKVDGRGRRIRMPIICAARVFQLTRELGHKSDGQTIEWLLRQAEPSIIAATGTGTTPASFSTAVRGSSTTISTSANCTLSSSLDHKPFILGKRLREDSGGGKEEMGSFATPAGFWAVPARPDFGQVWSFASHQEMFLQQQQQQQQPAAALFVHQQQQQQAAMGEASAARVGNYLPGHLNLLASLSGGAPGSGRREDDQR
Gene ID	Gene name	Protein sequence
Bra004097.1	BraTCP6	MSSSNNGYNNGSNNGVYPLSLYLPSLSGQQDIIRNPYNHQLTASPGQMLSAVPESLMDYMAFNSNNVMNQQGFEIPEVSREIKKAVKKDRHSKIHTAQGLRDRRVRLSIEISRQFFDLQDMLGFDKASETLDWLLKKSRRGINELVQEKKLNNNVEDFGNDGGNVVHEEDNVGDNSFVYGSSPYSFEEEVLCEVKKAEKRKKKTEMSNISSKGSRAKAKGKAKGITIDMTNDHPETASEIIQTEIMDPFKRSIIFNEGEEMTHSFYKESIQESDNHECITKKKVNLPMNMDQGYNQHYGALMLKDQGSSSNYNAILPQNFDCDYNPNPFIDQLFCGVTNTNFFRGFP
Bra018126.1	BraTCP20	MDGGDNVGGGDDHNRHLHHHHHRPTFPFQLLGKRDPDDNNQQQQQQQQPSPSSSSSLFSLHQHQQLSQTQPQPQQQKPQPQKDLQVTQEETAVVVAKKPPLKRASTKDRHTKVDGRGRRIRMPALCAARVFQLTRELGHKSDGETIEWLLQQAEPSVIAATGTGTIPANFTSLNISLRSSGSSMSLPSHYRNAASTFSPNNIFSPSLLQQQQQRSGGGGFLHPHHHLQGRATTSSLFPGIDNFTPTTSFLNFHNPTKQEGDQDSEELSPDKKRRLQTTSDLHHQHDQIGGYTLQSSNSGSTATTAQIPGNFWMVAAAAAAGGNNNQTGGGSVGSGGGSGGGEPVWTFPSINTAAAALYRSSVSGVSGGAVSSGLHFMNFAAPMAFLTGQQLATSSNHEI…
Bra004407.1	BraTCP8	MDPDPDHHQRPNFPLQLLDSSSSSSTSLAIIPSASSSEPNSDPNVLSKKPPPKRTSTKDRHTKVEGRGRRIRMPAMCAARVFQLTRELGHKSDGETIEWLLQQAEPAVIAATGTGTIPANFTSLNISLRSSRSSLSAAHLRTTPSNYYFHSPAMAQHHHQQQLHQVRPKNESDSCSSSQLVDHNQMGNYLVQSTAGSLPTSQTPATAPFWSSGDNTQNLWAFHHSGDVYNTSSGGGGGGGGAGGGGGVHLMNFPAPFALFSGQPLASGYGGGGGGGGEHNHYGVLSALNAAYRPVQETANQQNHGDHHHNHQEDGSTSHHS
Bra012990.1	BraTCP18	MRSRECDEEEIQAKQEGDHSENNNHQVNLNNMLQQQQQNQPSSLSSSRQWTSAFRNPRIVRVSRTFGGKDRHSKVCTVRGLRDRRIRLSVPTAIQLYDLQDRLGLSQPSKVVDWLLEAAKDDVDKLPPLQFPHGFNQMYPNLFFGNSGIGESSSSTSAFPGTNLGFLESYDLGGSSSRTRSRIQETPRESFDLDKGKWIKNDENANHHQDHGFDASHQHFSLTNPYNNSNASSYYNLGHLQHSLDQSGNNVTVAISNVPSNNNNNNLNLPPPSSAGDGSQLLFGPPPPAMSSLFPTYPSFLGASHHQHHHVVDGAGNLQLFSSNANTASQQQMMTGNSSLIRPFHHLMSSNHDTDRHSSDDNDSDS
Bra028662.1	BraTCP29	MENNDGAMTNGVIINKGPLNAVKKPPTKDRHSKVDGRGRRIRMPIICAARVFQLTRELGHKSDGQTIEWLLRQAEPSITAATGTGTTPPSFSTASLSASSSPFALGKRFLRGEEGESGGPGGGGELTVGHAMSSGGGGFWAVPARQDFGQVWSFAAGATPEMLFTQQQQAATLFVRQQQQQQASAAVAAMGEASAARVGNYLPGHHLNLLASLSGGSPGSGRREEDDSR
Bra018280.1	BraTCP21	MGLKGYSAGDGVGEIIEVPGGHIIRATGRKDRHSKVFTSKGPRDRRVRLAAHTAIQFYDVQDRLQYDRPSKAVDWLIKKAKAAIDKLETTQEPPENDTTKPGSSSSEPNLVDTQTQFVAANLDPEDAMKTFFPATTTTSGGGTNMNFQNYPHHHDADNIVSRTTTTTPNLNQDLGLSLHPFQGNNINSTVVPETNNFATSHFETFGRISGWNHHDLTMTSSSSPSEQQEEQERGNGGFMVNLHHHQPSMMTLLNSQQQQVFLGGQQQQQRGTLQSSLFPHSFRSWDHHHQTTSDNHHHHHHNQASPVMFASSSQYGSHGMMMMQGLSFPIHGEEPTQPNSSSSPPNSHL
Bra010789.1	BraTCP16	MEDDDDIETQQQTSRKLQRLSSDKTEMRDWSNPSSRIIRVSRATGGKDRHSKVLTSKGLRDRRIRLSVATAIQFYDLQDRLGFDQPSKAVEWLINAASDSISDLNPIDTNFEQTLSLSKSSTSESSLLSLSRTESRGKARERTAKDKDLQSSFTQLLTRGFDESNRSWTGGGSSDCFNPVQLIPSSLNHRQEPSLNHSNSQNQYSFLPNYNVGISSSDSPGEAGCYSSRGTLQSNSLPLFLNNNINQRSISSSSSSSSPMDSQSISFFMSPPLHNHSHDQLPEAFDGRLYLYYGEGNRSSDDKGKERR
Bra027284.1	BraTCP27	MADEAHNFLHPPAPPPPSSMSHREAANGGCGEIVEVQGGHIVRSTGRKDRHSKVCTAKGPRDRRVRLSAHTAIQFYDVQDRLGFDRPSKAVDWLIKKAKASIDELAQLPPWNPADAMRNAAANAKPRRTAAKTRISPSPPPPSQQQQNQLQFGGFDGAAEHRGNENESSFLPPSMDSDSIADTIKSFFPVVGSSTEAPPPNQLIHSNYHHHHPPDLLSRTNSHNQDLRLSLHSFPDGPPSLLHHHHSASASTAEPVLFYGQSNPLGYDTSTGGWEQQSIQRLVAWNSGGATETGNGGGGGGGGFLFAPPAPSTTSFQPVLGQSPPCSPRGPLQSSYSPMIRAWFDPHHHHQSISTDDLNHHIPHPVHQGEFSSGFRIPARFQGQEEEQHDGFSNKPSSA…
Bra025244.1	BraTCP24	MDPKNPNRHQVPNFLNPPPRNQSLGDASKDDNHHSKPAEVKDFQIVVASDKEPNKKPQQQQNQLGPKRSSNKDRHIKVEGRGRRIRMPALCAARIFQLTRELGHKSDGETIQWLLQQAEPSIIAATGSGTIPASALASAAAAVSSHHLQGGGSLTAGLMISHELDGGSSSGRPNWGVGGGDGGSRSSLPTGLWPNVAGFGAGVQTMSDGGGYRIGFPGFDYPGGAMSFASILGGGSNNQMPGLELGLAQEGNVGVLNPQSFAQIYQQQMSQAQAQGRVLHHTLQHNPSHEEHQQESGEKDDSQGSGR
Bra007875.1	BraTCP12	MPAMCPARVFQLTRELGHKSDGETIEWLLQQAEPAVIAATGTGTIPANFASLNISLRSSRSSLSAAHLRTAPSSYYFHSPTMAHPHQVRPKHESHSSSSSQLLDHNQMGNYLVQSTAGSLPTSQTPTTAPFWSSGDSTQNLWAFNINPHHSGEVYNTSGGGGGGGGGGGAGGGGVHLMNFAAPIALFSGQPLASGYGGGGGDHNHYGVLAALNAAYRPVQETASQQNREGDHHHSHQEDGSTSHHS
Bra004212.1	BraTCP7	MSSSNNDYINGNNGVYPLSLYLSPLAGHQDIIRNPYNHQPTPSPGQMVSAVPESLMNYMSFSSNRAVNQQGFKIPEVSREIKKAVKKDRHSKIQTGQGLRDRRVRLSIGIARQFFDLQDMLGFDKASKTLDWLLKKSRRAIKELVQEKNLNNTDEDFGNIGGEVEEEEDGDKSFLYGSSPDSWEEEVACEVKKAQKRNKKIELSNISSKESRAKARGKAKEMTYDHPETISEITQTETMDPLKRSIISNEGEHMTHSLYKEATQEFDSQECILSKTKVNLPTNMDQIYNQNYGTSMLKDQGSSSNYNNILPQNLDFYYDQNSFVDQPFCAVTKTSFPRGFP
Bra012600.1	BraTCP17	MVIEKLRNESIGDDEMIGDLMKNNNGDVVDNTNNRLSRWHHNSSRIIRVSRASGGKDRHSKVWTSKGPRDRRVRLSVSTALQFYDLQDRLGYDQPSKAVEWLIKAAEDSISELPSLNNTNFPMNDDDNQIPTLTGASPTAAAAANSLSKSACSSNSDTSKNSSGLSLSRSELRDKARERARERTAKETKERDGNNNHHTTSFTDLLNSGSDPVNANRQWMAPSSSPAPMEYFSSGLILGSGQTHFPIQTNSHPFDHHHHHHQPHQEFSFVPDHLISPAGSNGGGAFNLDFNMSTTSVASTGFSGFNRGTLQSNSTNHHHQHQSFLANLQRFPSSEGGGGPQFLFGMPAENQHPHHNNNNNHQFQLYYENGCRNSDQKGKGKN
Bra026506.1	BraTCP26	MSNNNDGALVVKKPPAKDRHSKVDGRGRRIRMPIICAARVFQLTRELGHKSDGQTIEWLLRQAEPSIIAATGTGTTPASFSTVSASLRGNSTTTTNCSLSSSLDQKPMLGSSPFILGKRVRADEDTPSGFWAVPARQEFGQVWSFAAGATQEMLLQQQQQQAAGLFVHQQQQQQQAAMGEASAARVGNYLPGHLNLLASLSSGAPGSGRGEDDDQR
Bra032973.1	BraTCP34	MVIDLDSPPSLIKATVTVKSCFSSGGRRGDLFRDRWRSGPVRPHTNRQQEPNFLNPPPQPPRHQEAAEIKDFEIVDGETIQWLLQHAEPSIIASTGSGTIPASALASVANHHHHQGGSLTTGLMISHELRVVVGLVVVDQIGELEAEKEGEEEKLLGQIYQIYQQMSQAQGRVLHHSLNPSHEEHQQESDEKDDSQGSGL
Bra005984.1	BraTCP11	MTSNDGSVPNGVIVEHLSAVNKGTLNAVKKPPAKDRHTKVDGRGRRIRMPIICAARVFQLTRELGHKSDGQTIEWLLRQAEPSIIAATGTGTTPASFSTASLSTSSSFTLGKRGVRAGEGEAGAGGGGLTVGPTMGASLMSGGGFWAVPARPDFGQVWSFAAGAPPEMLFTQQQQAATLFVRQQQQQQASAAAAMGEASAARVGNYLPGHHLNLLASLSGGNTGSGRREEDNPR
Bra001710.1	BraTCP4	MNNRSFSTTTTISEDYMLFPYNDHYSSQPLLPFNPCSSINDILIHSNSNISSNPLDHHYQFLQAPSSFSQFEFVPDFALVASFLPQNNGHNDNQTITTNDHNNNHHHHHPSLLPLNNPIGESLVEPLETIATHIEDSQRISTSQDPKMNKVKKPSRTDRHSKIKTAKGTRDRRMRLSLDVAKELFGLQDMLGFDKASKTVEWLLTQAKPEIIKITSSLSNPLNHGGFSSCEESQTRPALGSMHTSSDLCKLSSMGTVEDRGSNTNSTETRGNKVDGRSMRGKRKMLQARTPILKKLSKDERAKARERAKDRTKEKLMKRRSQVTVLDAEAHNQHDEIVKNNKSHVNCKSFEATPCQEETEELLCKNDGFAVCNEFVVNKFNSSFPMPNHHRSEGTVSSI…
Bra027886.1	BraTCP28	MDLSDDAAAARGGSRHLVDPSLSIVPRSTPPEDPTTSSPATAAATTSGVVTKRSTKDRHTKVDGRGRRIRMPALCAARVFQLTRELGHKSDGETIEWLLQQAEPAIVAATGTGTIPANFSSLSVSLRSSGSTLSAPPSKSVPLYGALGLTHHQYEEQGGAFGAHTPPLLGFHHHLQQHQQQQHHQQAPAETIPGPDGESFSRKRYRSVDSSKEDGEGKQNENKSLKESEPPAAATGAPMWAVAPTNRSAGGNTFWMLPVPTTAAGNQPAAMESSSNASRAHMWPFGGGGAGAGGGGATHFMAGTGFSFPMDQYRGSPLQLGSFLAQPQQPNQNIGLSIPDSNLGVLAALNAAYPRGGNANAEQVNNAVEHQEKQQPQQSDQDDDSRDENSNSDG
Bra005967.1	BraTCP10	MRTNSMGIKQEGDNQYQATSLSSLRQNPRIVRASRIFGGKDRHSKVCTVRGLRDRRIRLSATTAIQLYDLQERLGLSQPSKVIDWLLEAAQNDVAMLPPLQFPPGFHPNLAAAAAAGESFPGIFESFDLGSCSSRTDTIQREGLNLESHGFDIDHHFFSNSNHRDKLYFPSSSSCHYNLGLLQQSLLDQSGNVTVALSNNNNLNPQTVETMSSLFPRYPLFLEGGDHQLQLFSSNSNSSKQTDHVE
Bra008001.1	BraTCP13	MDQNSHDRPTAEAGLQLNSTENPSPGRSVHFAGGATSSSTSTSSGTALAVVKPAAKKPSKDRHTKVDGRGRRIRMPALCAARVFQLTRELGHKSDGETIEWLLQQAEPAIIASTGTGTIPANFSTLNATLRGGGGSTIFAQSSKSSPFHSTGMSLYEDSNGTNGSSSSAAKLLNAATAAQNAAVFGFHHQGYQPIMSAERNPPTLGKPYREDYFKESEPSGSSQKPGQFQEQEMGPGPGMGRGTANVVPQPMWAVAPGTTNGGSAFWMLPMSGSGGREQMQQQPGHQMWAFNPGSYPVGTGRVVTAPMGSMMLGGQQLGLGVAEGNMAAAMRGSRGGGGDGLAMTLDQHQHQHHQQHQEPNQSQASENGGDDKK
Bra030952.1	BraTCP32	MADEESNHHHSIHSPSSPHPLGMRHQSVFSTAAEHGGCGEIVEVEGGHIVRSTGKKDRHSKVCTAKGPRDRRVRLSAPTAIQFYDVQDRLGLDRPSKAVDWLIMKAKSAIDNLAELPPWNPADTIRQAAANKPKRPKTVIPPPETGIHGGSGKETEHHHHQSSFLPASLSTPDYHPPPSSRANAQSQDLRLSLHSFQNGPAFADETEHALFSGQSNPLVFDSSTASCDQSPEFGKMQRLVTWNNGGAADSAAFGGGGFVFASPATTTSFQPQSQVFSQRGPLQSINTPMPPRAWFDPYHDHHHNHHHHPYHISPAIHQSAIPARYLSEEDGHGDKPSSASSDSRH
Bra001032.1	BraTCP2	MDTGPWKDTNDDVSGQTRTRREGESEEAVATTKRPATISSSSSWMKSKDPRIVRVSRAFGGKDRHSKVCTLRGLRDRRVRLSVPTAIQLYDLQERLGLDQPSKAVDWLLNVAKEEIDELPPLPVSPETFTLFNHHQSFLNLGQRPGQDPTQLGFKINGCVEESTTTSREENNNERGEKDVSFANNHHIGSYGTYHNMEHHHQQHSSFQADYHQHQLHSLVPFPSQFLVCPMTTLSTTTTTTQSLFPSSSSAGSWTMETTDPRRMIFPGSDRSGGRDAFWRLNEAVQDGGVNEVGFSGVAPSDLVFSFVDLHGVAAVVARETQFWYSPLVFSLVALAKSFIFELEWSVLFFLSSGYLASCIKTWSNCVRWRRRTSLSARAQRIGGRVAVTSLHGFSSGGL…
Bra022568.1	BraTCP23	MGKAWKHLGFWFFFGKMESNLEGKEAMAHLSDPDPETNRGMLLKQEDDDPNKQQEVGFLQPVTAPKRPPSKDRHTKVEGRGRRIRMPAGCAARIFQLTRELGHKSDGETIRWLLERSEPAIIEATGTGTIPAIAVSVNGALKIPTDSTPQFESDGGSGKRRRRNCTSEFVDINRQDSSVTSGLAPITASSYGVNLMNVNAQSFVPFWQTGFVTGGPNQMGHMWAIPTVAAPSFLNGGGTRPVPSYVSNTSDAEPQMGTSGGGGDEGTTQTLRDFSLETYDKKELQFLGGSGDNTSPS
Bra021586.1	BraTCP22	MADDHDEAHHFLHPQPPPPSSMRHRAASDEIVEVQGGHIVRSTGRKDRHSKVCTAKGPRDRRVRLSAHTAIQFYDVQDRLGFDRPSKAVDWLIRKAQTSIDELAQLPPWSPADAIRNAKPRRTAAKTKISPSPPPPQREQLQFGGARSGGFDGAAELPSFLPPSTDSESFFPVVGSSTEAPPSQDLRLSLHSFPDGPPSLLHRHHSAPEPVLFYGQSNPFGYDGWEQQSIQRLVACNGGGATDTGNGGGGFLFAPSPTTSYQPVLGQSQLCSQRGSLQSSYTPMIRAWFDPHHHQSISTEDLSHHIPPPVFASGEFSSGFRVPARFQGQEEEQQDGLTNKPSSASSVSRH
Bra001579.1	BraTCP3	MAEDDEAHRFLHPPAPPSSSSMRRRATSEVANGGCGEIVEVQGGHIVRSTGRKDRHSKVCTAKGPRDRRVRLSAHTASQFYDVQDRLGFDRPSKAVDWLIKKAKTSIDELAQLPPWDPADAIRNAAANAKPRRTAAKARVSPSPPPQQLQFSGGTAVGFAGATERRSNDNNQSSFLPPSMDSDSIADTIKSFFPVVGSTAEAPPHQLMHNYHHHHPPDLLSRTNSQNQDLRLSLQPFPDGPPSLLHHHHHSVAEPVLFYGQSNPLGYDTSTGGWEQQSIQRLVAWNSGGANDTGNGGGGGGFLFAPPPNHPTSTTSFQPVLGQSQLYSQRGPLQSSYSPMIRAWFDPTHHHHQSISTDDLNHHHHHMPPPIASGEFSSGFRVPARFQGQEEEQHDGLNN…
Bra025528.1	BraTCP25	MDPNLLNPSETETEVKKVLNNTVEGKRKWKQKEKKGKEGHEIQTKSRKDRHLKVEGRGGRVRLPPLCAARIFQLTRELGHKTDGETLQWLLRHAEPSIISATGTGIKPATDSVSQPPPHAVDLNLDGGSRSQLANGFWENETGFGIVGANPTGGGFDLNCGIGFLGFDFNGSSDMGFENNQMPQVGVLNPRIYQQIGQEHAKVLQHHYHHPHEAQQENADKQGS
Bra038350.1	BraTCP37	MFPSIDTNGYDLFDPFNLHEATMLPSFTTHILSPSSHHHYPFPSFPSSSDFLDESVLISQFLLQQQADVDSPRKLRRELEQEKKNEEWVDGTTSEKVSPRRTGKKRDRHSKICTAQGPRDRRMRLSLQIARKFFDLQDMLGFDKASKTIEWLISKSKASIKQVKESAAASGNHEHLQVSDNVNDETQKVSKGRTKRVDDSCKKKQSREKARERARERTMTKMKMRLSGLIDTSKTFADPNQESRKTKIIGGAQERENLEQERSIIEKFLGLTSESSSSTIFGDSEESYTSLGSIRETVSTTGMVIPREHNTTSTASVDEERNPISTFSLYDYLCY
Bra009338.1	BraTCP14	MSNDDGTVTNGAIVEHTSAANKGTLNAVKKPPAKDRHSKVDGRGRRIRMPIICAARVFQLTRELGHKSDGQTIEWLLRQAEPSIIAATGTGTTPASFSTASLSTSSPFTLGKRVVRAEEGESGAGGGELSVGHTMGASGGGGFWAVPARNDFGQVWSFAAGAPPEMLFTQQQQQPATLFVRHQQQQQQEASAAAAMGEASAARVGNYLPGHHLNLLASLSGGNTGSGRREEEDNSR
Bra016090.1	BraTCP19	METRTAEEASLQLNSTENPSPGGGSVPSTALAVVKSAVKKPSKDRHTKVDGRGRRIRMPAVCAARVFQLTRELGHKSDGETIEWLLQQAEPAIIATTGTGTIPANFSTLNASLRGGGGGGSTVFAQSSKSSSLPMSFQGSGMSLYDDSNGANGSSSSVVVDHSRKLLNGGVFGFHHPPIMSAERNPYREDYFKESEVPSGSSQKPGQFQDQELGPGPGMGRGTPTASVVPQPMWAVAPGSTNGGSAFWMLPMSGSGGREQMQQQQPGHQMWAFNPGSYPVGTGRVVTAAPMGSMMLGGQQLGLGVAEGNMAAALRGGRGGDGLGMTLEQHQHQHHQQHQEPNNQGEASENGGDDKK
Bra029366.1	BraTCP31	MPIICAARVFQLTRELGHKSDGQTIEWLLRQAEPSIIAATGTGTTPASFSTTSTCTISSSSLDHKPLLGSSPFILGKRVREGFGGAIPAGFWSVPARPEFGQVLSFAAGAPHEMFLQQHQQQEAAALFVHQQRQQQGAIGEASAARVGNNLPGHLSLLASLSGGVPASGRREDDTR
Bra000395.1	BraTCP1	MATIKKHEAERLRAVDLNIIETSKPFEVANTVSLELKAEPSLEVPSISMSLAPPSSSIGPPLKRASTKDRHTKVEGRGRRIRMPATCAARIFQLTRELGHKSDGETIRWLLENAEPAIIAATGTGTVPAIAMSVNGTLKIPTTTNADADVAENPAKKRRKRPSNSEYIDINEPVSVSVSSGLAPASTAAQQTLPQGMIPMWAFPSNAVVPTVGAFFLVQNPSNQPQILAYPAAAAALPATYVAAVQQASSMARPPPTPQVVPNFTGSVMAPSSSSSIATKNMLRDFSLESYNKKELHQFMTTTAAPRSSNH
Bra009667.1	BraTCP15	MSNNDGVMISNGSLIEHQRQQQQQQQQNLKQSSDGALVVKKPPAKDRHSKVDGRGRRIRMPIICAARVFQLTRELGHKSDGQTIEWLLRQAEPSIIAATGTGTTPASFSTASVSVRGSSTTISTSTNCTLSSSLDHKPFILGKRLREDSGGGKDDMGSFATPAGFWAVPARPDFGQVWSFASHQEMFLQQQQQQQPAAAALFVNQQQQQQAAMGEASAARVGNYLPGHLNLLASLSGGAPGSGRREDDQR
Bra003986.1	BraTCP5	MPAMCAALVFQLTRELGHKSDGETIEWLLQQAEPAVIAATGTGTIPANFTSLNISLRSSRSSLSAAHLRTTPSSYYFHSPTMAHHHQVRPKNESHSSSSSQLLDHSQMGNYLVQSTAGSLPTSQTPATAPFWSSGDNTQNLWAFNINPHHSADVYNTNGGGGGGGGGAGVHLMNFAAPIALFSGQPLASGYGGGGGGGGGEHNHYGVLAALNAAYRPVQETANQQNRDGDHHHSHQEDGSTSHHS
Bra004929.1	BraTCP9	MATIKHHEDERLRAVDLTSKPFEVNNAVSLEPKTEPSLESSLQVPSTSMSLAPPSRPPLKRASTKDRHTKVEGRGRRIRMPATCAARIFQLTRELGHKSDGETIRWLLENAEPAIIAATGTGTVPAIAMSVNGTLKIPTTTNADSDVGDNSAKKRRKRPSNSEYIDINEAVTVSVSSGLAPISGLSPISSGLAPVSTVSQQTLPQGMIPMWAIPSNAVIPTVGAFFLVPHVSGPTNQPQMLAFPAAPPSSYVAAVQQASLMARPPFVSVSTPSVMAPSSSSGVTNRGSSSSTTNMLRDFSLEIYEKQELHQFMSTTTARSSSNH
Bra039158.1	BraTCP39	MNTGPWRDANDDVSGGTRTRRNGEVEEDSEEAVVVAVATSGKPVIKKPPTSISSSSSSWMKSKDRRIVRVSRAFGGKDRHSKVCTLRGLRDRRVRLSVPTAIQLYDLQERLGLDQPSKAVDWLLNAAKDEIDELPPLPVSPETFSLFNHHQAFLNLSQPPGQDPTQLGFKINGCVEESNTTTSREETNNNHIGSYGTYQYMEQHQQQHTRFQADYPHHQHQLHSLVPIQSQFLVCPVTTSSTTTTIQSLFPSSTSAGSRTMETTDPRQMVSHFQMPLMGSSSSSQNISTLYSLLHGNSNPMPSVQFDRK
Bra029344.1	BraTCP30	MRSRDCDEDEIQANQERDHNHQLNLNSMFQPQNQPSSVPTSRQWTSAFRNPRIVRVSRTFGGKDRHSKVCTVRGLRDRRIRLSVPTAIQVYDLQDRLGLSQPSKVIDWLLEAAKDDVDELPPLQFPQGFNQMYPSLIFGESSSTSAASVFPGTNLGFLESWDLGGSSSRTRTRIADTTTTPRESFDLDKGKWIKQDENSNHQDHGFDTSHQNFSLTNPYNNSNASSYYNLGHLQNSLDQSGNNVTVAIPNVPYNNNLNLPPPPTMSSLFPMYPSFLGASHHVVDGAGNLQLFSSNANRNNR
Bra034010.1	BraTCP35	MSSSNNDYNNGNSGVYPLSLYLSSLPGHQGIIRNPYNHQSTASPGQMVSAVPESLIDYMSFNSNSAVNQKGYEIPEVSREIKKAVKKDRHSKIHTAQGLRDRRVRLSIGVARQFFDLQDMLGFDKASETLDWLLKKSRRGINELVQEKKLNNKDGDYGNNRGGVEEDEEDGDKSFVYGWSPDSCEEVVYEVKKTEKSNVSSKGLMDKARGKSKQITREMVYDHPEAVSEITQTEIMDPFKRSIIFNEGDDMTHSFYKEAIQEFDNQECILTKTNVNLPTDMDQSYNQHYGTFMLKDKGSSSNYNTILPQNLDYGYDQNPFMDQLFCAVTNRNFPRGKVLVQDSSLA
Bra032365.1	BraTCP33	MEVDDDIDEQQQTSRKLQRISSDNDKNGMRDWNNPSSRIIRVSRASGGKDRHSKVLTSKGLRDRRIRLSVATAIQFYDLQDRLGFDQPSKAVEWLINAAADSISELPPINTSFDQALSLSKSACSSGTSESSLLSLSRTESRGKARERARERTAKDKDKDLQNAQSSFTQLLTGGFDEPNRNWIGGSSSDCFNPVQLIPNSSSSSLHHYNNNNHRQETSLNHHLSFVPDYNFGISSSDSPAAAPVNGGCYTSRGTLQSNSHSHFLNNNNVNQRPISFMATPPPLDHHNHQLPATFDGRLYLYYGEGNRSSDDKGKDGR
Bra039096.1	BraTCP38	MDPKNPNQYQVSNFLIPPPQPRDASDDNKDDNHHHNSPAEVKDFQIVVASDKEPNNNSKKQLAPKRSSNKDRHTKVEGRGRRIRMPALCAARIFQLTRELGHKSDGETIQWLLQQAEPSLIAATGSGTVPASALASAASAVVSNQGGSLTAGLMISHHDLDCGGSSSGRPSWGEGGGEVWPNGAGYRIGFPGFDFPGGAMSFASIFGAGGGGNGNQMLELELGLSQEGNVGVLNQQIYQQMAQAQAQGRVLHHTLHHNPGHEDHQQESCGRDESQGSF
Bra037579.1	BraTCP36	MKNAKKPSRTDRHSKIKTAKGTRDRRMRLSLDVAKELFGLQDMLGFDKASKTVEWLLTQAKPEIIKIANSLSNQFKHGGFSSGDDSQTRPALGSTETSSDLCEFASVWTVEDRGSNTSMTENKVDGRTMRGKRKMSQRTPILKEMSKDARAKARERAKDRTMEKIMKRRRPQVNAVEEVEAHNQHDEVVKNNNSGVNWTTSFEVTPCGENMEELCKNNRFAVYNDFVVNKKDHISEESYNMISQLNSSFPMLTPHRSQGAATSIEQQQQQQVRDVHHFLYNYHNM
