# Supplementary material for: Comprehensive In Silico Characterization and Expression Profiling of TCP Gene Family in Rapeseed
Source: Front Genet. 2021 Nov 17;12:794297. doi: 10.3389/fgene.2021.794297 (PMC8635964; doi:10.3389/fgene.2021.794297)
Supplement: Supplementary file 1 [file DataSheet1.ZIP › Supplementary Table S3.xlsx]

## Sheet: Table S3
Table S3: The distribution of genes in phylogenetic tree.
CIN	Gene ID	Gene name	Gene ID	Gene name	Gene ID	Gene name	Gene ID	Gene name
	AT2G31070.1	AtTCP10	BnaA01T0093200ZS	BnTCP1	Bo1g019520.1	BoTCP1	Bra005967.1	BraTCP10
	AT3G02150.1	AtTCP13	BnaA02T0391800ZS	BnTCP11	Bo2g161240.1	BoTCP11	Bra010789.1	BraTCP16
	AT5G08070.1	AtTCP17	BnaA03T0030500ZS	BnTCP12	Bo3g004670.1	BoTCP12	Bra012600.1	BraTCP17
	AT4G18390.1	AtTCP2	BnaA03T0286400ZS	BnTCP15	Bo3g055460.1	BoTCP15	Bra012990.1	BraTCP18
	AT1G30210.1	AtTCP24	BnaA03T0339700ZS	BnTCP16	Bo3g066540.1	BoTCP16	Bra001032.1	BraTCP2
	AT1G53230.1	AtTCP3	BnaA03T0405400ZS	BnTCP18	Bo3g147760.1	BoTCP19	Bra018280.1	BraTCP21
	AT3G15030.1	AtTCP4	BnaA03T0447400ZS	BnTCP19	Bo4g053680.1	BoTCP21	Bra021586.1	BraTCP22
	AT5G60970.1	AtTCP5	BnaA05T0129300ZS	BnTCP22	Bo5g062580.1	BoTCP23	Bra027284.1	BraTCP27
			BnaA05T0402900ZS	BnTCP23	Bo5g127500.1	BoTCP25	Bra001579.1	BraTCP3
			BnaA01T0351100ZS	BnTCP3	Bo5g152840.1	BoTCP26	Bra029344.1	BraTCP30
			BnaA08T0015500ZS	BnTCP32	Bo7g098260.1	BoTCP35	Bra030952.1	BraTCP32
			BnaA08T0205600ZS	BnTCP33	Bo7g105960.1	BoTCP36	Bra032365.1	BraTCP33
			BnaA09T0412200ZS	BnTCP37	Bo1g129830.1	BoTCP4	Bra039158.1	BraTCP39
			BnaC01T0114300ZS	BnTCP39
			BnaC01T0435000ZS	BnTCP42
			BnaC02T0524000ZS	BnTCP50
			BnaC03T0037100ZS	BnTCP51
			BnaC03T0344300ZS	BnTCP54
			BnaC03T0408900ZS	BnTCP55
			BnaC03T0663600ZS	BnTCP58
			BnaC04T0168800ZS	BnTCP60
			BnaC05T0259700ZS	BnTCP62
			BnaC05T0452400ZS	BnTCP64
			BnaC05T0566500ZS	BnTCP65
			BnaC05T0569300ZS	BnTCP66
			BnaC07T0378100ZS	BnTCP75
			BnaC07T0422500ZS	BnTCP76
CYC/TB1	Gene ID	Gene name	Gene ID	Gene name	Gene ID	Gene name	Gene ID	Gene name
	AT1G67260.1	AtTCP1	BnaA03T0354000ZS	BnTCP17	Bo3g071560.1	BoTCP17	Bra034010.1	BraTCP35
	AT1G68800.1	AtTCP12	BnaA01T0326500ZS	BnTCP2	Bo5g117410.1	BoTCP24	Bra037579.1	BraTCP36
	AT3G18550.1	AtTCP18	BnaA07T0280800ZS	BnTCP28	Bo6g099040.1	BoTCP28	Bra038350.1	BraTCP37
			BnaA07T0291800ZS	BnTCP29	Bo1g117490.1	BoTCP3	Bra001710.1	BraTCP4
			BnaC01T0404000ZS	BnTCP41	Bo6g103670.1	BoTCP29	Bra004097.1	BraTCP6
			BnaC02T0211700ZS	BnTCP45	Bo6g107240.1	BoTCP30	Bra004212.1	BraTCP7
			BnaC02T0229100ZS	BnTCP46	Bo2g055640.1	BoTCP6
			BnaC03T0429200ZS	BnTCP56	Bo2g061250.1	BoTCP7
			BnaA02T0165200ZS	BnTCP6
			BnaC05T0413400ZS	BnTCP63
			BnaC06T0321700ZS	BnTCP68
			BnaC06T0335100ZS	BnTCP69
			BnaA02T0176600ZS	BnTCP7
			BnaC06T0353200ZS	BnTCP70
PCF	Gene ID	Gene name	Gene ID	Gene name	Gene ID	Gene name	Gene ID	Gene name
	AT2G37000.1	AtTCP11	BnaA02T0389800ZS	BnTCP10	Bo2g160970.1	BoTCP10	Bra000395.1	BraTCP1
	AT3G47620.1	AtTCP14	BnaA03T0032200ZS	BnTCP13	Bo3g004850.1	BoTCP13	Bra005984.1	BraTCP11
	AT1G69690.1	AtTCP15	BnaA03T0221500ZS	BnTCP14	Bo3g038900.1	BoTCP14	Bra007875.1	BraTCP12
	AT3G45150.1	AtTCP16	BnaA04T0122600ZS	BnTCP20	Bo3g134720.1	BoTCP18	Bra008001.1	BraTCP13
	AT5G51910.1	AtTCP19	BnaA05T0054400ZS	BnTCP21	Bo1g021620.1	BoTCP2	Bra009338.1	BraTCP14
	AT3G27010.1	AtTCP20	BnaA06T0174300ZS	BnTCP24	Bo4g024860.1	BoTCP20	Bra009667.1	BraTCP15
	AT5G08330.1	AtTCP21	BnaA06T0320300ZS	BnTCP25	Bo4g140760.1	BoTCP22	Bra016090.1	BraTCP19
	AT1G72010.1	AtTCP22	BnaA06T0386200ZS	BnTCP26	Bo6g095270.1	BoTCP27	Bra018126.1	BraTCP20
	AT1G35560.1	AtTCP23	BnaA07T0270200ZS	BnTCP27	Bo6g110290.1	BoTCP31	Bra022568.1	BraTCP23
	AT5G41030.1	AtTCP6	BnaA07T0312100ZS	BnTCP30	Bo6g114530.1	BoTCP32	Bra025244.1	BraTCP24
	AT5G23280.1	AtTCP7	BnaA07T0330100ZS	BnTCP31	Bo7g084120.1	BoTCP33	Bra025528.1	BraTCP25
	AT1G58100.1	AtTCP8	BnaA09T0037700ZS	BnTCP34	Bo7g097790.1	BoTCP34	Bra026506.1	BraTCP26
	AT2G45680.1	AtTCP9	BnaA09T0073000ZS	BnTCP35	Bo9g008110.1	BoTCP37	Bra027886.1	BraTCP28
			BnaA09T0175800ZS	BnTCP36	Bo9g014260.1	BoTCP38	Bra028662.1	BraTCP29
			BnaA10T0253900ZS	BnTCP38	Bo9g052090.1	BoTCP39	Bra029366.1	BraTCP31
			BnaA02T0029000ZS	BnTCP4	Bo9g174490.1	BoTCP40	Bra032973.1	BraTCP34
			BnaC01T0126300ZS	BnTCP40	Bo2g009040.1	BoTCP5	Bra039096.1	BraTCP38
			BnaC02T0032000ZS	BnTCP43	Bo2g064390.1	BoTCP8	Bra003986.1	BraTCP5
			BnaC02T0189600ZS	BnTCP44	Bo2g075210.1	BoTCP9	Bra004407.1	BraTCP8
			BnaC02T0241600ZS	BnTCP47			Bra004929.1	BraTCP9
			BnaC02T0261700ZS	BnTCP48
			BnaC02T0521300ZS	BnTCP49
			BnaA02T0147800ZS	BnTCP5
			BnaC03T0039100ZS	BnTCP52
			BnaC03T0260500ZS	BnTCP53
			BnaC03T0620400ZS	BnTCP57
			BnaC04T0060500ZS	BnTCP59
			BnaC04T0410600ZS	BnTCP61
			BnaC06T0305200ZS	BnTCP67
			BnaC06T0362700ZS	BnTCP71
			BnaC06T0386600ZS	BnTCP72
			BnaC07T0302100ZS	BnTCP73
			BnaC07T0373600ZS	BnTCP74
			BnaC09T0023100ZS	BnTCP77
			BnaC09T0063000ZS	BnTCP78
			BnaC09T0197900ZS	BnTCP79
			BnaA02T0183300ZS	BnTCP8
			BnaC09T0567700ZS	BnTCP80
			BnaA02T0196800ZS	BnTCP9
