# Supplementary material for: Comprehensive In Silico Characterization and Expression Profiling of TCP Gene Family in Rapeseed
Source: Front Genet. 2021 Nov 17;12:794297. doi: 10.3389/fgene.2021.794297 (PMC8635964; doi:10.3389/fgene.2021.794297)
Supplement: Supplementary file 1 [file DataSheet1.ZIP › Supplementary Table S4.xlsx]

## Sheet: Table S4
Table S4: The information of gene duplication type, Ka, Ks, and Ka/Ks ratio values of B. napus and other three plant species. Abbreviations are mentioned at the end of the table.
Gene Name	Gene ID	Gene Name	Gene ID	Method	Ka	Ks	Ka/Ks	Selection pressure	Duplication Type
BnTCP1	BnaA01T0093200ZS	BnTCP39	BnaC01T0114300ZS	NG	0.00858466	0.0773493	0.110986	Purifying selection	WGD or Segmental
BnTCP2	BnaA01T0326500ZS	BnTCP41	BnaC01T0404000ZS	NG	0.0109473	0.0229171	0.47769	Purifying selection	WGD or Segmental
BnTCP3	BnaA01T0351100ZS	BnTCP42	BnaC01T0435000ZS	NG	0.0282215	0.11434	0.24682	Purifying selection	WGD or Segmental
BnTCP4	BnaA02T0029000ZS	BnTCP43	BnaC02T0032000ZS	NG	0.00999515	0.13637	0.0732943	Purifying selection	WGD or Segmental
BnTCP5	BnaA02T0147800ZS	BnTCP44	BnaC02T0189600ZS	NG	0.0159687	0.0612325	0.260788	Purifying selection	WGD or Segmental
BnTCP6	BnaA02T0165200ZS	BnTCP45	BnaC02T0211700ZS	NG	0.0372007	0.072948	0.509962	Purifying selection	WGD or Segmental
BnTCP29	BnaA07T0291800ZS	BnTCP45	BnaC02T0211700ZS	NG	0.0372007	0.072948	0.509962	Purifying selection	WGD or Segmental
BnTCP7	BnaA02T0176600ZS	BnTCP46	BnaC02T0229100ZS	NG	0.15005	0.225898	0.664235	Purifying selection	WGD or Segmental
BnTCP8	BnaA02T0183300ZS	BnTCP47	BnaC02T0241600ZS	NG	0.00558532	0.0348141	0.160433	Purifying selection	WGD or Segmental
BnTCP30	BnaA07T0312100ZS	BnTCP47	BnaC02T0241600ZS	NG	0.00558532	0.0348141	0.160433	Purifying selection	WGD or Segmental
BnTCP9	BnaA02T0196800ZS	BnTCP48	BnaC02T0261700ZS	NG	0.00591486	0.0839758	0.0704353	Purifying selection	WGD or Segmental
BnTCP10	BnaA02T0389800ZS	BnTCP49	BnaC02T0521300ZS	NG	0.0420517	0.070502	0.596462	Purifying selection	WGD or Segmental
BnTCP11	BnaA02T0391800ZS	BnTCP50	BnaC02T0524000ZS	NG	0.0159176	0.082593	0.192724	Purifying selection	WGD or Segmental
BnTCP12	BnaA03T0030500ZS	BnTCP51	BnaC03T0037100ZS	NG	0.0188802	0.0661499	0.285416	Purifying selection	WGD or Segmental
BnTCP13	BnaA03T0032200ZS	BnTCP52	BnaC03T0039100ZS	NG	0.0155371	0.151956	0.102247	Purifying selection	WGD or Segmental
BnTCP38	BnaA10T0253900ZS	BnTCP52	BnaC03T0039100ZS	NG	0.0155371	0.151956	0.102247	Purifying selection	WGD or Segmental
BnTCP14	BnaA03T0221500ZS	BnTCP53	BnaC03T0260500ZS	NG	0.0169629	0.0803285	0.21117	Purifying selection	WGD or Segmental
BnTCP15	BnaA03T0286400ZS	BnTCP54	BnaC03T0344300ZS	NG	0.00284361	0.0491174	0.0578941	Purifying selection	WGD or Segmental
BnTCP16	BnaA03T0339700ZS	BnTCP55	BnaC03T0408900ZS	NG	0.0055127	0.0754223	0.0730911	Purifying selection	Tandem
BnTCP23	BnaA05T0402900ZS	BnTCP55	BnaC03T0408900ZS	NG	0.0055127	0.0754223	0.0730911	Purifying selection	WGD or Segmental
BnTCP17	BnaA03T0354000ZS	BnTCP56	BnaC03T0429200ZS	NG	0.0295781	0.0586045	0.504707	Purifying selection	WGD or Segmental
BnTCP24	BnaA06T0174300ZS	BnTCP57	BnaC03T0620400ZS	NG	0.0139032	0.0943566	0.147348	Purifying selection	WGD or Segmental
BnTCP33	BnaA08T0205600ZS	BnTCP58	BnaC03T0663600ZS	NG	0.0192859	0.139328	0.138421	Purifying selection	WGD or Segmental
BnTCP32	BnaA08T0015500ZS	#N/A	BnaC03T0794900ZS	NG	0.224885	0.28483	0.789542	Purifying selection	WGD or Segmental
BnTCP21	BnaA05T0054400ZS	BnTCP59	BnaC04T0060500ZS	NG	0.00852686	0.154624	0.0551458	Purifying selection	WGD or Segmental
BnTCP22	BnaA05T0129300ZS	BnTCP60	BnaC04T0168800ZS	NG	0.00750241	0.091893	0.0816429	Purifying selection	WGD or Segmental
BnTCP20	BnaA04T0122600ZS	BnTCP61	BnaC04T0410600ZS	NG	0.0527922	0.0720409	0.732809	Purifying selection	WGD or Segmental
BnTCP37	BnaA09T0412200ZS	BnTCP62	BnaC05T0259700ZS	NG	0.0126186	0.118034	0.106906	Purifying selection	WGD or Segmental
BnTCP27	BnaA07T0270200ZS	BnTCP67	BnaC06T0305200ZS	NG	0.00709225	0.0641612	0.110538	Purifying selection	WGD or Segmental
BnTCP28	BnaA07T0280800ZS	BnTCP68	BnaC06T0321700ZS	NG	0.0217889	0.0473717	0.459956	Purifying selection	WGD or Segmental
BnTCP31	BnaA07T0330100ZS	BnTCP72	BnaC06T0386600ZS	NG	0.0113293	0.112157	0.101013	Purifying selection	WGD or Segmental
BnTCP26	BnaA06T0386200ZS	BnTCP73	BnaC07T0302100ZS	NG	0.00853899	0.153978	0.055456	Purifying selection	WGD or Segmental
BnTCP25	BnaA06T0320300ZS	BnTCP74	BnaC07T0373600ZS	NG	0.0241283	0.12595	0.191571	Purifying selection	WGD or Segmental
BnTCP18	BnaA03T0405400ZS	BnTCP75	BnaC07T0378100ZS	NG	0.0070797	0.0696657	0.101624	Purifying selection	WGD or Segmental
BnTCP19	BnaA03T0447400ZS	BnTCP76	BnaC07T0422500ZS	NG	0.0105326	0.0803018	0.131163	Purifying selection	WGD or Segmental
BnTCP34	BnaA09T0037700ZS	BnTCP77	BnaC09T0023100ZS	NG	0.0285789	0.0760515	0.375784	Purifying selection	WGD or Segmental
BnTCP35	BnaA09T0073000ZS	BnTCP78	BnaC09T0063000ZS	NG	0.0145283	0.101163	0.143612	Purifying selection	WGD or Segmental
BnTCP36	BnaA09T0175800ZS	BnTCP79	BnaC09T0197900ZS	NG	0.00967847	0.0870004	0.111246	Purifying selection	WGD or Segmental
Gene Name	Gene ID	Gene Name	Gene ID	Method	Ka	Ks	Ka/Ks	Selection pressure
BnTCP39	BnaC01T0114300ZS	BoTCP1	Bo1g019520.1	NG	0.00737938	0.0728364	0.101314	Purifying selection
BnTCP40	BnaC01T0126300ZS	BoTCP2	Bo1g021620.1	NG	0.0335894	0.0611205	0.549561	Purifying selection
BnTCP41	BnaC01T0404000ZS	BoTCP3	Bo1g117490.1	NG	0.0119505	0.0190486	0.627365	Purifying selection
BnTCP42	BnaC01T0435000ZS	BoTCP4	Bo1g129830.1	NG	0.0273049	0.119381	0.228721	Purifying selection
BnTCP43	BnaC02T0032000ZS	BoTCP5	Bo2g009040.1	NG	0.00999515	0.13637	0.0732943	Purifying selection
BnTCP45	BnaC02T0211700ZS	BoTCP6	Bo2g055640.1	NG	0.0261492	0.0564087	0.463566	Purifying selection
BnTCP47	BnaC02T0241600ZS	BoTCP8	Bo2g064390.1	NG	0.00140944	0.0218834	0.064407	Purifying selection
BnTCP48	BnaC02T0261700ZS	BoTCP9	Bo2g075210.1	NG	0.00829392	0.0797564	0.103991	Purifying selection
BnTCP49	BnaC02T0521300ZS	BoTCP11	Bo2g160970.1	NG	None	None	None	None
BnTCP50	BnaC02T0524000ZS	BoTCP12	Bo2g161240.1	NG	0.01591	0.0882225	0.180339	Purifying selection
BnTCP51	BnaC03T0037100ZS	BoTCP13	Bo3g004670.1	NG	0.0170513	0.0662892	0.257226	Purifying selection
BnTCP52	BnaC03T0039100ZS	BoTCP14	Bo3g004850.1	NG	0.0155371	0.151956	0.102247	Purifying selection
BnTCP53	BnaC03T0260500ZS	BoTCP15	Bo3g038900.1	NG	0.0200991	0.080202	0.250606	Purifying selection
BnTCP54	BnaC03T0344300ZS	BoTCP16	Bo3g055460.1	NG	None	None	None	None
BnTCP55	BnaC03T0408900ZS	BoTCP17	Bo3g066540.1	NG	0.0055127	0.0754223	0.0730911	Purifying selection
BnTCP56	BnaC03T0429200ZS	BoTCP18	Bo3g071560.1	NG	0.048672	0.0820412	0.593263	Purifying selection
BnTCP57	BnaC03T0620400ZS	BoTCP19	Bo3g134720.1	NG	0.00831161	0.0908728	0.0914643	Purifying selection
BnTCP58	BnaC03T0663600ZS	BoTCP20	Bo3g147760.1	NG	0.0028113	0.00481736	0.583576	Purifying selection
BnTCP59	BnaC04T0060500ZS	BoTCP21	Bo4g024860.1	NG	0.0111864	0.136439	0.0819881	Purifying selection
BnTCP60	BnaC04T0168800ZS	BoTCP22	Bo4g053680.1	NG	0.00497514	0.0967598	0.0514175	Purifying selection
BnTCP61	BnaC04T0410600ZS	BoTCP23	Bo4g140760.1	NG	0.0840752	0.184838	0.454859	Purifying selection
BnTCP62	BnaC05T0259700ZS	BoTCP24	Bo5g062580.1	NG	0.0126186	0.118034	0.106906	Purifying selection
BnTCP63	BnaC05T0413400ZS	BoTCP25	Bo5g117410.1	NG	0.00574765	0.0219358	0.262022	Purifying selection
BnTCP64	BnaC05T0452400ZS	BoTCP26	Bo5g127500.1	NG	0.0156096	0.104224	0.149769	Purifying selection
BnTCP65	BnaC05T0566500ZS	BoTCP27	Bo5g152840.1	NG	0.0471535	0.0721222	0.6538	Purifying selection
BnTCP66	BnaC05T0569300ZS	BoTCP27	Bo5g152840.1	NG	0.0471535	0.0721222	0.6538	Purifying selection
BnTCP67	BnaC06T0305200ZS	BoTCP28	Bo6g095270.1	NG	0.00782368	0.052613	0.148702	Purifying selection
BnTCP68	BnaC06T0321700ZS	BoTCP29	Bo6g099040.1	NG	0.0260949	0.0597449	0.436771	Purifying selection
BnTCP69	BnaC06T0335100ZS	BoTCP30	Bo6g103670.1	NG	0.0429177	0.124119	0.345779	Purifying selection
BnTCP70	BnaC06T0353200ZS	BoTCP31	Bo6g107240.1	NG	None	None	None	None
BnTCP71	BnaC06T0362700ZS	BoTCP32	Bo6g110290.1	NG	None	None	None	None
BnTCP72	BnaC06T0386600ZS	BoTCP33	Bo6g114530.1	NG	0.0183206	0.119558	0.153235	Purifying selection
BnTCP73	BnaC07T0302100ZS	BoTCP34	Bo7g084120.1	NG	0.00997166	0.159895	0.0623638	Purifying selection
BnTCP74	BnaC07T0373600ZS	BoTCP35	Bo7g097790.1	NG	0.0204442	0.140612	0.145394	Purifying selection
BnTCP75	BnaC07T0378100ZS	BoTCP36	Bo7g098260.1	NG	0.00944894	0.0698178	0.135337	Purifying selection
BnTCP76	BnaC07T0422500ZS	BoTCP37	Bo7g105960.1	NG	0.00919728	0.0869339	0.105796	Purifying selection
BnTCP77	BnaC09T0023100ZS	BoTCP38	Bo9g008110.1	NG	0.0271178	0.0579719	0.467775	Purifying selection
BnTCP78	BnaC09T0063000ZS	BoTCP39	Bo9g014260.1	NG	0.0166327	0.130465	0.127488	Purifying selection
BnTCP79	BnaC09T0197900ZS	BoTCP40	Bo9g052090.1	NG	0.00967572	0.083162	0.116348	Purifying selection
BnTCP38	BnaA10T0253900ZS	BoTCP41	Bo9g174490.1	NG	0.00952243	0.0885548	0.107531	Purifying selection
BnTCP80	BnaC09T0567700ZS	BoTCP41	Bo9g174490.1	NG	0.00952243	0.0885548	0.107531	Purifying selection
Gene Name	Gene ID	Gene Name	Gene ID	Method	Ka	Ks	Ka/Ks	Selection pressure
BnTCP6	BnaA02T0165200ZS	BraTCP35	Bra034010.1	NG	0.00245499	0.00451809	0.54337	Purifying selection
BnTCP29	BnaA07T0291800ZS	BraTCP7	Bra004212.1	NG	0.0150161	0.0187656	0.800194	Purifying selection
BnTCP28	BnaA07T0280800ZS	BraTCP6	Bra004097.1	NG	0.014062	0.0356362	0.394598	Purifying selection
BnTCP1	BnaA01T0093200ZS	#N/A	Bra013304.1	NG	None	None	None	None
BnTCP19	BnaA03T0447400ZS	BraTCP17	Bra012600.1	NG	None	None	None	None
BnTCP32	BnaA08T0015500ZS	BraTCP32	Bra030952.1	NG	0.00267231	0.0349535	0.0764532	Purifying selection
BnTCP3	BnaA01T0351100ZS	BraTCP22	Bra021586.1	NG	0.0118	0.067382	0.175121	Purifying selection
BnTCP16	BnaA03T0339700ZS	BraTCP3	Bra001579.1	NG	0.00217826	0.0102216	0.213103	Purifying selection
BnTCP23	BnaA05T0402900ZS	BraTCP27	Bra027284.1	NG	0.00761566	0.0171927	0.442958	Purifying selection
BnTCP11	BnaA02T0391800ZS	BraTCP30	Bra029344.1	NG	0.00719948	0.00488999	1.47229	Positive selection
BnTCP18	BnaA03T0405400ZS	BraTCP18	Bra012990.1	NG	0.00233645	0.00835663	0.279592	Purifying selection
BnTCP20	BnaA04T0122600ZS	BraTCP25	Bra025528.1	NG	0.00578781	0.00662256	0.873954	Purifying selection
BnTCP10	BnaA02T0389800ZS	BraTCP31	Bra029366.1	NG	None	None	None	None
BnTCP25	BnaA06T0320300ZS	BraTCP15	Bra009667.1	NG	0.00350878	0.0402395	0.0871973	Purifying selection
BnTCP35	BnaA09T0073000ZS	BraTCP26	Bra026506.1	NG	0.0145183	0.0322978	0.449512	Purifying selection
BnTCP36	BnaA09T0175800ZS	BraTCP28	Bra027886.1	NG	0.00448516	0.0319764	0.140264	Purifying selection
BnTCP14	BnaA03T0221500ZS	BraTCP1	Bra000395.1	NG	0.0130344	0.025809	0.505032	Purifying selection
BnTCP21	BnaA05T0054400ZS	BraTCP9	Bra004929.1	NG	None	None	None	None
BnTCP22	BnaA05T0129300ZS	BraTCP21	Bra018280.1	NG	None	None	None	None
BnTCP7	BnaA02T0176600ZS	BraTCP37	Bra038350.1	NG	0.00384124	0.00906355	0.423811	Purifying selection
BnTCP54	BnaC03T0344300ZS	BraTCP2	Bra001032.1	NG	0.0504456	0.0952968	0.529353	Purifying selection
BnTCP65	BnaC05T0566500ZS	BraTCP39	Bra039158.1	NG	0.00281327	None	None	None
BnTCP66	BnaC05T0569300ZS	BraTCP39	Bra039158.1	NG	0.00281327	None	None	None
BnTCP24	BnaA06T0174300ZS	BraTCP20	Bra018126.1	NG	None	None	None	None
BnTCP8	BnaA02T0183300ZS	BraTCP12	Bra007875.1	NG	0.00179426	0.00557623	0.321769	Purifying selection
BnTCP27	BnaA07T0270200ZS	BraTCP12	Bra007875.1	NG	0.00179426	0.00557623	0.321769	Purifying selection
BnTCP30	BnaA07T0312100ZS	BraTCP8	Bra004407.1	NG	None	None	None	None
BnTCP12	BnaA03T0030500ZS	BraTCP10	Bra005967.1	NG	0.00352424	0.0240261	0.146684	Purifying selection
BnTCP2	BnaA01T0326500ZS	BraTCP36	Bra037579.1	NG	None	None	None	None
BnTCP17	BnaA03T0354000ZS	BraTCP4	Bra001710.1	NG	0.000993871	None	None	None
BnTCP5	BnaA02T0147800ZS	BraTCP23	Bra022568.1	NG	0.00157089	0.0247038	0.063589	Purifying selection
BnTCP26	BnaA06T0386200ZS	BraTCP24	Bra025244.1	NG	0.0113317	0.00960013	1.18037	Positive selection
BnTCP34	BnaA09T0037700ZS	BraTCP38	Bra039096.1	NG	0.0046584	0.0053381	0.87267	Purifying selection
BnTCP4	BnaA02T0029000ZS	BraTCP29	Bra028662.1	NG	0.009761	0.0297511	0.328089	Purifying selection
BnTCP13	BnaA03T0032200ZS	BraTCP11	Bra005984.1	NG	0.00773078	0.0935518	0.0826364	Purifying selection
BnTCP38	BnaA10T0253900ZS	BraTCP14	Bra009338.1	NG	0.00189514	0.0226006	0.0838535	Purifying selection
BnTCP9	BnaA02T0196800ZS	BraTCP13	Bra008001.1	NG	0.00116913	0.0151904	0.0769654	Purifying selection
BnTCP31	BnaA07T0330100ZS	BraTCP19	Bra016090.1	NG	0.00123178	0.0696746	0.017679	Purifying selection
BnTCP37	BnaA09T0412200ZS	BraTCP33	Bra032365.1	NG	0.00273473	0.0182936	0.149491	Purifying selection
BnTCP58	BnaC03T0663600ZS	BraTCP16	Bra010789.1	NG	0.0246221	0.14903	0.165216	Purifying selection
Gene Name	Gene ID	Gene Name	Gene ID	Method	Ka	Ks	Ka/Ks	Selection pressure
AtTCP22	AT1G72010.1	BoTCP9	Bo2g075210.1	NG	0.0795919	1.03252	0.0770849	Purifying selection
AtTCP24	AT1G30210.1	BoTCP24	Bo5g062580.1	NG	None	None	None	None
AtTCP12/BRC2	AT1G68800.1	BoTCP7	Bo2g061250.1	NG	0.128786	0.331507	0.388486	Purifying selection
AtTCP1/CYC/TB1	AT1G67260.1	BoTCP6	Bo2g055640.1	NG	0.144919	0.417751	0.346904	Purifying selection
AtTCP8	AT1G58100.1	BoTCP40	Bo9g052090.1	NG	0.0835743	0.940263	0.088884	Purifying selection
AtTCP9	AT2G45680.1	BoTCP15	Bo3g038900.1	NG	0.124984	0.361635	0.345607	Purifying selection
AtTCP10	AT2G31070.1	BoTCP22	Bo4g053680.1	NG	0.0645202	0.432829	0.149066	Purifying selection
AtTCP18/BRC1	AT3G18550.1	BoTCP3	Bo1g117490.1	NG	0.137936	0.387333	0.356118	Purifying selection
AtTCP14	AT3G47620.1	BoTCP19	Bo3g134720.1	NG	0.0559643	0.541669	0.103318	Purifying selection
AtTCP13/PTF1	AT3G02150.1	BoTCP16	Bo3g055460.1	NG	0.104401	0.332279	0.314198	Purifying selection
AtTCP4/MEE35	AT3G15030.1	BoTCP17	Bo3g066540.1	NG	0.0753989	0.490191	0.153815	Purifying selection
AtTCP20	AT3G27010.1	BoTCP34	Bo7g084120.1	NG	0.103652	0.663837	0.156141	Purifying selection
AtTCP2	AT4G18390.1	BoTCP1	Bo1g019520.1	NG	0.0605008	0.513442	0.117834	Purifying selection
AtTCP17	AT5G08070.1	BoTCP13	Bo3g004670.1	NG	0.121461	0.476808	0.254737	Purifying selection
AtTCP21/CHE	AT5G08330.1	BoTCP5	Bo2g009040.1	NG	0.0670603	0.586275	0.114384	Purifying selection
AtTCP6	AT5G41030.1	BoTCP23	Bo4g140760.1	NG	0.26208	0.959089	0.273259	Purifying selection
AtTCP5	AT5G60970.1	BoTCP36	Bo7g098260.1	NG	0.0661375	0.528705	0.125094	Purifying selection
AtTCP7	AT5G23280.1	BoTCP11	Bo2g160970.1	NG	0.127328	0.813771	0.156467	Purifying selection
Gene Name	Gene ID	Gene Name	Gene ID	Method	Ka	Ks	Ka/Ks	Selection pressure
AtTCP9	AT2G45680.1	BraTCP1	Bra000395.1	NG	0.11048	0.36851	0.299802	Purifying selection
AtTCP13/PTF1	AT3G02150.1	BraTCP2	Bra001032.1	NG	0.102571	0.3401	0.30159	Purifying selection
AtTCP18/BRC1	AT3G18550.1	BraTCP4	Bra001710.1	NG	0.122789	0.300596	0.408485	Purifying selection
AtTCP17	AT5G08070.1	BraTCP10	Bra005967.1	NG	0.114891	0.458095	0.250801	Purifying selection
AtTCP15	AT1G69690.1	BraTCP12	Bra007875.1	NG	0.0580966	0.455271	0.127609	Purifying selection
AtTCP22	AT1G72010.1	BraTCP13	Bra008001.1	NG	0.0844789	0.962481	0.087772	Purifying selection
AtTCP2	AT4G18390.1	#N/A	Bra013304.1	NG	0.072164	0.489727	0.147356	Purifying selection
AtTCP14	AT3G47620.1	BraTCP20	Bra018126.1	NG	0.0449628	0.531606	0.0845793	Purifying selection
AtTCP10	AT2G31070.1	BraTCP21	Bra018280.1	NG	0.0637128	0.357292	0.178321	Purifying selection
AtTCP19	AT5G51910.1	BraTCP23	Bra022568.1	NG	0.11674	0.525171	0.222289	Purifying selection
AtTCP20	AT3G27010.1	BraTCP24	Bra025244.1	NG	0.0915981	0.592287	0.154651	Purifying selection
AtTCP6	AT5G41030.1	BraTCP25	Bra025528.1	NG	0.231861	0.774413	0.299402	Purifying selection
AtTCP7	AT5G23280.1	BraTCP26	Bra026506.1	NG	0.0932311	1.07898	0.0864068	Purifying selection
AtTCP4/MEE35	AT3G15030.1	BraTCP27	Bra027284.1	NG	0.0690951	0.487008	0.141877	Purifying selection
AtTCP8	AT1G58100.1	BraTCP28	Bra027886.1	NG	0.0945456	0.948086	0.0997226	Purifying selection
AtTCP21/CHE	AT5G08330.1	BraTCP29	Bra028662.1	NG	0.0826999	0.678818	0.121829	Purifying selection
AtTCP5	AT5G60970.1	BraTCP30	Bra029344.1	NG	0.1066	0.546458	0.195074	Purifying selection
AtTCP3	AT1G53230.1	BraTCP32	Bra030952.1	NG	0.147943	0.527486	0.280469	Purifying selection
AtTCP24	AT1G30210.1	BraTCP33	Bra032365.1	NG	0.0938196	0.903836	0.103802	Purifying selection
AtTCP1/CYC/TB1	AT1G67260.1	BraTCP35	Bra034010.1	NG	0.14505	0.457057	0.317357	Purifying selection
AtTCP12/BRC2	AT1G68800.1	BraTCP37	Bra038350.1	NG	0.129337	0.354179	0.365173	Purifying selection
NG: NG referred to the method Nei, M., & Gojobori, T. (1986). Simple methods for estimating the numbers of synonymous and nonsynonymous nucleotide substitutions. Molecular biology and evolution, 3(5), 418-426.
WGD: Whole-genome duplication.
None: No calculation results are available.
