# Supplementary material for: Comprehensive In Silico Characterization and Expression Profiling of TCP Gene Family in Rapeseed
Source: Front Genet. 2021 Nov 17;12:794297. doi: 10.3389/fgene.2021.794297 (PMC8635964; doi:10.3389/fgene.2021.794297)
Supplement: Supplementary file 1 [file DataSheet1.ZIP › Supplementary Table S5.xlsx]

## Sheet: Table S5
Table S5: The information of identified 9 motifs in BnTCP proteins
Motif name	Motif sequence	width	E-value
Motif1	KRHTKVGGRDRRIRLSALCAARVFQLQRELGHKSDSKTIEW	41	5.7e-2319
Motif2	LLQQAEPSIIAATGTGTIPANFSSLNASL	29	2.6e-683
Motif3	EIVEPRIVRVSRATGGKDRHS	21	1.2e-300
Motif4	LJKAAKDSIDELPPLP	16	7.4e-183
Motif5	MTYDHPETVSEITQTEIMDPFKRSIIFNEGEDMTHSFYKEAIQEFDNQEC	50	5.2e-163
Motif6	GFWAVPARPDFGQVWSFAAGA	21	1.3e-156
Motif7	QQQQQAQAAMGEASAARVGNYLPGHLLLL	29	1.8e-188
Motif8	SKTSKKTSLLSLSSKESRAKARERAKERT	29	9.6e-185
Motif9	NNGVYPLSLYLSSLPGHQDIIRNPYNHQPTASPGQMVSAVPESLIDYMSF	50	1.1e-148
