# Supplementary material for: Comprehensive In Silico Characterization and Expression Profiling of TCP Gene Family in Rapeseed
Source: Front Genet. 2021 Nov 17;12:794297. doi: 10.3389/fgene.2021.794297 (PMC8635964; doi:10.3389/fgene.2021.794297)
Supplement: Supplementary file 1 [file DataSheet1.ZIP › Supplementary Table S6.xlsx]

## Sheet: Table S6
Table S6: Information of hormone- and stress-related cis-elements detected in the promoter regions of BnTCPs
Gene name	cis element	sequence	position	length	strand	plant source	cis element name		Gene ID	Gene name	MeJA responsive element	Gibberellin responsive element	Drought responsive element	Anaerobic responsive element	Low temperature responsive element	Abscisic acid responsiveness	Auxin responsive element	Salt responsive element
BnaA01T0093200ZS	ARE	AAACCA	212	6	-	Zea mays	Anaerobic responsive element		BnaA01T0093200ZS	BnTCP1	0	0	1	4	0	0	0	1
BnaA01T0093200ZS	ARE	AAACCA	887	6	+	Zea mays	Anaerobic responsive element		BnaA01T0326500ZS	BnTCP2	2	1	0	1	0	0	0	0
BnaA01T0093200ZS	ARE	AAACCA	1228	6	+	Zea mays	Anaerobic responsive element		BnaA01T0351100ZS	BnTCP3	4	1	0	2	0	2	1	0
BnaA01T0093200ZS	ARE	AAACCA	1574	6	-	Zea mays	Anaerobic responsive element		BnaA02T0029000ZS	BnTCP4	2	0	0	1	0	2	1	0
BnaA01T0093200ZS	TCA-element	CCATCTTTTT	1502	9	+	Nicotiana tabacum	Salt responsive element		BnaA02T0147800ZS	BnTCP5	2	1	0	2	1	0	1	1
BnaA01T0093200ZS	MBS	CAACTG	1198	6	-	Arabidopsis thaliana	Drought responsive element		BnaA02T0165200ZS	BnTCP6	4	0	1	1	1	0	1	1
BnaA01T0326500ZS	TGACG-motif	TGACG	1850	5	-	Hordeum vulgare	MeJA responsive element		BnaA02T0176600ZS	BnTCP7	0	0	2	2	0	4	0	2
BnaA01T0326500ZS	P-box	CCTTTTG	1992	7	-	Oryza sativa	Gibberellin responsive element		BnaA02T0183300ZS	BnTCP8	0	0	0	5	0	2	1	1
BnaA01T0326500ZS	ARE	AAACCA	288	6	+	Zea mays	Anaerobic responsive element		BnaA02T0196800ZS	BnTCP9	0	0	0	1	0	1	0	2
BnaA01T0326500ZS	CGTCA-motif	CGTCA	1850	5	+	Hordeum vulgare	MeJA responsive element		BnaA02T0389800ZS	BnTCP10	2	1	0	2	0	1	1	0
BnaA01T0351100ZS	TGACG-motif	TGACG	1646	5	-	Hordeum vulgare	MeJA responsive element		BnaA02T0391800ZS	BnTCP11	0	0	1	2	0	0	1	1
BnaA01T0351100ZS	TGACG-motif	TGACG	1658	5	-	Hordeum vulgare	MeJA responsive element		BnaA03T0030500ZS	BnTCP12	4	1	2	1	0	4	4	0
BnaA01T0351100ZS	ABRE	CGTACGTGCA	1299	9	+	Hordeum vulgare	Abscisic acid responsiveness		BnaA03T0032200ZS	BnTCP13	6	2	0	0	0	2	2	0
BnaA01T0351100ZS	ABRE	ACGTG	1302	5	+	Arabidopsis thaliana	Abscisic acid responsiveness		BnaA03T0221500ZS	BnTCP14	4	2	0	3	0	4	1	0
BnaA01T0351100ZS	TGA-box	TGACGTAA	1643	8	-	Glycine max	Auxin responsive element		BnaA03T0286400ZS	BnTCP15	0	2	0	2	0	2	0	1
BnaA01T0351100ZS	CGTCA-motif	CGTCA	1646	5	+	Hordeum vulgare	MeJA responsive element		BnaA03T0339700ZS	BnTCP16	4	2	2	1	0	1	0	3
BnaA01T0351100ZS	CGTCA-motif	CGTCA	1658	5	+	Hordeum vulgare	MeJA responsive element		BnaA03T0354000ZS	BnTCP17	2	2	0	0	0	0	0	0
BnaA01T0351100ZS	ARE	AAACCA	1052	6	+	Zea mays	Anaerobic responsive element		BnaA03T0405400ZS	BnTCP18	0	2	1	2	2	1	0	1
BnaA01T0351100ZS	ARE	AAACCA	1537	6	+	Zea mays	Anaerobic responsive element		BnaA03T0447400ZS	BnTCP19	0	0	0	7	1	0	0	1
BnaA01T0351100ZS	P-box	CCTTTTG	752	7	+	Oryza sativa	Gibberellin responsive element		BnaA04T0122600ZS	BnTCP20	1	0	0	1	0	1	1	0
BnaA02T0029000ZS	CGTCA-motif	CGTCA	325	5	-	Hordeum vulgare	MeJA responsive element		BnaA05T0054400ZS	BnTCP21	3	0	0	0	0	5	0	0
BnaA02T0029000ZS	CGTCA-motif	CGTCA	647	5	+	Hordeum vulgare	MeJA responsive element		BnaA05T0129300ZS	BnTCP22	6	1	0	2	1	0	0	3
BnaA02T0029000ZS	CGTCA-motif	CGTCA	818	5	-	Hordeum vulgare	MeJA responsive element		BnaA05T0402900ZS	BnTCP23	0	0	1	13	1	0	0	1
BnaA02T0029000ZS	ARE	AAACCA	723	6	+	Zea mays	Anaerobic responsive element		BnaA06T0174300ZS	BnTCP24	8	0	2	1	0	3	1	0
BnaA02T0029000ZS	ABRE	ACGTG	820	5	+	Arabidopsis thaliana	Abscisic acid responsiveness		BnaA06T0320300ZS	BnTCP25	12	0	1	4	0	4	5	1
BnaA02T0029000ZS	ABRE	ACGTG	1004	5	-	Arabidopsis thaliana	Abscisic acid responsiveness		BnaA06T0386200ZS	BnTCP26	0	0	0	2	1	1	1	0
BnaA02T0029000ZS	TGA-element	AACGAC	579	6	-	Brassica oleracea	Auxin responsive element		BnaA07T0270200ZS	BnTCP27	2	2	1	3	0	6	2	2
BnaA02T0029000ZS	TGA-element	AACGAC	826	6	-	Brassica oleracea	Auxin responsive element		BnaA07T0280800ZS	BnTCP28	0	0	0	2	0	1	2	0
BnaA02T0029000ZS	TGA-element	AACGAC	1404	6	+	Brassica oleracea	Auxin responsive element		BnaA07T0291800ZS	BnTCP29	4	1	0	3	0	0	3	0
BnaA02T0029000ZS	TGACG-motif	TGACG	325	5	+	Hordeum vulgare	MeJA responsive element		BnaA07T0312100ZS	BnTCP30	2	0	0	4	0	3	2	0
BnaA02T0029000ZS	TGACG-motif	TGACG	647	5	-	Hordeum vulgare	MeJA responsive element		BnaA07T0330100ZS	BnTCP31	0	0	0	10	0	0	0	1
BnaA02T0029000ZS	TGACG-motif	TGACG	818	5	+	Hordeum vulgare	MeJA responsive element		BnaA08T0015500ZS	BnTCP32	8	1	1	9	1	2	0	0
BnaA02T0147800ZS	TCA-element	CCATCTTTTT	1764	9	+	Nicotiana tabacum	Salt responsive element		BnaA08T0205600ZS	BnTCP33	2	2	3	2	2	0	0	0
BnaA02T0147800ZS	TGACG-motif	TGACG	1245	5	-	Hordeum vulgare	MeJA responsive element		BnaA09T0037700ZS	BnTCP34	0	0	2	1	0	2	2	1
BnaA02T0147800ZS	AuxRR-core	GGTCCAT	49	7	+	Nicotiana tabacum	Auxin responsive element		BnaA09T0073000ZS	BnTCP35	0	1	1	2	0	3	0	0
BnaA02T0147800ZS	GARE-motif	TCTGTTG	609	7	+	Brassica oleracea	Gibberellin responsive element		BnaA09T0175800ZS	BnTCP36	6	0	0	4	2	3	0	0
BnaA02T0147800ZS	CGTCA-motif	CGTCA	1245	5	+	Hordeum vulgare	MeJA responsive element		BnaA09T0412200ZS	BnTCP37	0	1	0	3	1	4	2	1
BnaA02T0147800ZS	ARE	AAACCA	1667	6	+	Zea mays	Anaerobic responsive element		BnaA10T0253900ZS	BnTCP38	2	1	0	3	2	0	1	0
BnaA02T0147800ZS	ARE	AAACCA	1983	6	-	Zea mays	Anaerobic responsive element		BnaC01T0114300ZS	BnTCP39	0	0	0	5	0	0	0	1
BnaA02T0147800ZS	LTR	CCGAAA	1096	6	+	Hordeum vulgare	Low temperature responsive element		BnaC01T0126300ZS	BnTCP40	16	0	1	3	0	2	0	1
BnaA02T0165200ZS	TGACG-motif	TGACG	1050	5	-	Hordeum vulgare	MeJA responsive element		BnaC01T0404000ZS	BnTCP41	2	1	0	0	0	3	1	0
BnaA02T0165200ZS	TGACG-motif	TGACG	1753	5	-	Hordeum vulgare	MeJA responsive element		BnaC01T0435000ZS	BnTCP42	18	1	0	2	5	0	0	0
BnaA02T0165200ZS	MBS	CAACTG	1473	6	-	Arabidopsis thaliana	Drought responsive element		BnaC02T0032000ZS	BnTCP43	1	0	0	2	0	3	3	0
BnaA02T0165200ZS	TGA-element	AACGAC	1070	6	+	Brassica oleracea	Auxin responsive element		BnaC02T0189600ZS	BnTCP44	0	1	1	2	3	1	1	1
BnaA02T0165200ZS	TCA-element	CCATCTTTTT	964	9	-	Nicotiana tabacum	Salt responsive element		BnaC02T0211700ZS	BnTCP45	0	0	1	3	1	1	1	4
BnaA02T0165200ZS	CGTCA-motif	CGTCA	1050	5	+	Hordeum vulgare	MeJA responsive element		BnaC02T0229100ZS	BnTCP46	2	0	2	2	3	9	0	0
BnaA02T0165200ZS	CGTCA-motif	CGTCA	1753	5	+	Hordeum vulgare	MeJA responsive element		BnaC02T0241600ZS	BnTCP47	2	0	0	6	2	3	2	2
BnaA02T0165200ZS	LTR	CCGAAA	726	6	-	Hordeum vulgare	Low temperature responsive element		BnaC02T0261700ZS	BnTCP48	0	0	0	2	0	0	2	1
BnaA02T0165200ZS	ARE	AAACCA	1741	6	+	Zea mays	Anaerobic responsive element		BnaC02T0521300ZS	BnTCP49	10	2	0	3	0	2	0	1
BnaA02T0176600ZS	ABRE	CACGTG	1242	6	-	Arabidopsis thaliana	Abscisic acid responsiveness		BnaC02T0524000ZS	BnTCP50	0	0	0	4	0	1	1	1
BnaA02T0176600ZS	ABRE	ACGTG	1243	5	+	Arabidopsis thaliana	Abscisic acid responsiveness		BnaC03T0037100ZS	BnTCP51	4	1	1	1	2	3	4	0
BnaA02T0176600ZS	ABRE	ACGTG	1308	5	-	Arabidopsis thaliana	Abscisic acid responsiveness		BnaC03T0039100ZS	BnTCP52	5	0	0	1	0	3	0	0
BnaA02T0176600ZS	ABRE	ACGTG	1713	5	+	Arabidopsis thaliana	Abscisic acid responsiveness		BnaC03T0260500ZS	BnTCP53	4	3	0	2	0	4	1	0
BnaA02T0176600ZS	MBS	CAACTG	76	6	-	Arabidopsis thaliana	Drought responsive element		BnaC03T0344300ZS	BnTCP54	0	2	0	3	0	1	0	1
BnaA02T0176600ZS	MBS	CAACTG	1928	6	+	Arabidopsis thaliana	Drought responsive element		BnaC03T0408900ZS	BnTCP55	4	1	2	1	0	1	0	3
BnaA02T0176600ZS	TCA-element	CCATCTTTTT	712	9	+	Nicotiana tabacum	Salt responsive element		BnaC03T0429200ZS	BnTCP56	2	0	0	0	0	0	0	1
BnaA02T0176600ZS	TCA-element	CCATCTTTTT	1136	9	+	Nicotiana tabacum	Salt responsive element		BnaC03T0620400ZS	BnTCP57	8	0	2	1	0	3	1	0
BnaA02T0176600ZS	ARE	AAACCA	501	6	+	Zea mays	Anaerobic responsive element		BnaC03T0663600ZS	BnTCP58	2	1	1	4	0	0	1	1
BnaA02T0176600ZS	ARE	AAACCA	952	6	-	Zea mays	Anaerobic responsive element		BnaC04T0060500ZS	BnTCP59	6	1	0	4	1	6	1	0
BnaA02T0183300ZS	ARE	AAACCA	543	6	-	Zea mays	Anaerobic responsive element		BnaC04T0168800ZS	BnTCP60	2	1	0	1	1	2	0	2
BnaA02T0183300ZS	ARE	AAACCA	569	6	-	Zea mays	Anaerobic responsive element		BnaC04T0410600ZS	BnTCP61	5	1	0	1	0	2	1	1
BnaA02T0183300ZS	ARE	AAACCA	832	6	-	Zea mays	Anaerobic responsive element		BnaC05T0259700ZS	BnTCP62	0	1	2	1	0	0	1	1
BnaA02T0183300ZS	ARE	AAACCA	1429	6	+	Zea mays	Anaerobic responsive element		BnaC05T0413400ZS	BnTCP63	0	0	0	8	0	1	0	0
BnaA02T0183300ZS	ARE	AAACCA	1650	6	+	Zea mays	Anaerobic responsive element		BnaC05T0452400ZS	BnTCP64	4	0	1	0	0	0	0	1
BnaA02T0183300ZS	ABRE	ACGTG	751	5	-	Arabidopsis thaliana	Abscisic acid responsiveness		BnaC05T0566500ZS	BnTCP65	2	1	1	5	3	0	1	0
BnaA02T0183300ZS	ABRE	ACGTG	1654	5	-	Arabidopsis thaliana	Abscisic acid responsiveness		BnaC05T0569300ZS	BnTCP66	2	0	0	2	0	1	1	1
BnaA02T0183300ZS	TCA-element	CCATCTTTTT	728	9	+	Nicotiana tabacum	Salt responsive element		BnaC06T0305200ZS	BnTCP67	4	2	1	2	0	7	2	2
BnaA02T0183300ZS	TGA-element	AACGAC	1475	6	+	Brassica oleracea	Auxin responsive element		BnaC06T0321700ZS	BnTCP68	4	1	1	3	0	2	1	0
BnaA02T0196800ZS	TCA-element	CCATCTTTTT	1185	9	+	Nicotiana tabacum	Salt responsive element		BnaC06T0335100ZS	BnTCP69	2	1	0	2	0	0	2	0
BnaA02T0196800ZS	TCA-element	CCATCTTTTT	1971	9	+	Nicotiana tabacum	Salt responsive element		BnaC06T0353200ZS	BnTCP70	4	4	2	1	0	0	1	1
BnaA02T0196800ZS	ABRE	ACGTG	305	5	+	Arabidopsis thaliana	Abscisic acid responsiveness		BnaC06T0362700ZS	BnTCP71	6	1	1	3	0	3	2	0
BnaA02T0196800ZS	ARE	AAACCA	262	6	-	Zea mays	Anaerobic responsive element		BnaC06T0386600ZS	BnTCP72	0	0	1	4	0	0	1	0
BnaA02T0389800ZS	CGTCA-motif	CGTCA	774	5	-	Hordeum vulgare	MeJA responsive element		BnaC07T0302100ZS	BnTCP73	2	1	0	4	0	0	1	0
BnaA02T0389800ZS	TATC-box	TATCCCA	182	7	-	Oryza sativa	Gibberellin responsive element		BnaC07T0373600ZS	BnTCP74	2	1	1	3	2	7	0	0
BnaA02T0389800ZS	ARE	AAACCA	195	6	+	Zea mays	Anaerobic responsive element		BnaC07T0378100ZS	BnTCP75	2	2	1	3	1	0	2	1
BnaA02T0389800ZS	ARE	AAACCA	837	6	-	Zea mays	Anaerobic responsive element		BnaC07T0422500ZS	BnTCP76	2	1	3	7	1	0	1	0
BnaA02T0389800ZS	ARE	AAACCA	1028	6	-	Zea mays	Anaerobic responsive element		BnaC09T0023100ZS	BnTCP77	1	0	1	1	0	2	0	0
BnaA02T0389800ZS	P-box	CCTTTTG	1257	7	-	Oryza sativa	Gibberellin responsive element		BnaC09T0063000ZS	BnTCP78	0	0	0	3	7	3	0	1
BnaA02T0389800ZS	P-box	CCTTTTG	1658	7	-	Oryza sativa	Gibberellin responsive element		BnaC09T0197900ZS	BnTCP79	6	0	0	4	0	3	2	0
BnaA02T0389800ZS	TGACG-motif	TGACG	774	5	+	Hordeum vulgare	MeJA responsive element		BnaC09T0567700ZS	BnTCP80	2	0	1	3	3	0	1	0
BnaA02T0389800ZS	ABRE	AACCCGG	1265	7	-	Arabidopsis thaliana	Abscisic acid responsiveness
BnaA02T0391800ZS	ARE	AAACCA	1177	6	-	Zea mays	Anaerobic responsive element
BnaA02T0391800ZS	ARE	AAACCA	1972	6	+	Zea mays	Anaerobic responsive element
BnaA02T0391800ZS	AuxRR-core	GGTCCAT	854	7	+	Nicotiana tabacum	Auxin responsive element
BnaA02T0391800ZS	MBS	CAACTG	958	6	-	Arabidopsis thaliana	Drought responsive element
BnaA02T0391800ZS	TCA-element	CCATCTTTTT	74	9	+	Nicotiana tabacum	Salt responsive element
BnaA03T0030500ZS	P-box	CCTTTTG	119	7	+	Oryza sativa	Gibberellin responsive element
BnaA03T0030500ZS	ARE	AAACCA	921	6	+	Zea mays	Anaerobic responsive element
BnaA03T0030500ZS	CGTCA-motif	CGTCA	662	5	+	Hordeum vulgare	MeJA responsive element
BnaA03T0030500ZS	CGTCA-motif	CGTCA	1544	5	+	Hordeum vulgare	MeJA responsive element
BnaA03T0030500ZS	TGA-element	AACGAC	46	6	+	Brassica oleracea	Auxin responsive element
BnaA03T0030500ZS	TGA-element	AACGAC	149	6	+	Brassica oleracea	Auxin responsive element
BnaA03T0030500ZS	ABRE	ACGTG	208	5	+	Arabidopsis thaliana	Abscisic acid responsiveness
BnaA03T0030500ZS	ABRE	ACGTG	452	5	+	Arabidopsis thaliana	Abscisic acid responsiveness
BnaA03T0030500ZS	ABRE	ACGTG	1286	5	+	Arabidopsis thaliana	Abscisic acid responsiveness
BnaA03T0030500ZS	ABRE	ACGTG	1580	5	+	Arabidopsis thaliana	Abscisic acid responsiveness
BnaA03T0030500ZS	MBS	CAACTG	61	6	+	Arabidopsis thaliana	Drought responsive element
BnaA03T0030500ZS	MBS	CAACTG	322	6	-	Arabidopsis thaliana	Drought responsive element
BnaA03T0030500ZS	AuxRR-core	GGTCCAT	830	7	+	Nicotiana tabacum	Auxin responsive element
BnaA03T0030500ZS	AuxRR-core	GGTCCAT	908	7	+	Nicotiana tabacum	Auxin responsive element
BnaA03T0030500ZS	TGACG-motif	TGACG	662	5	-	Hordeum vulgare	MeJA responsive element
BnaA03T0030500ZS	TGACG-motif	TGACG	1544	5	-	Hordeum vulgare	MeJA responsive element
BnaA03T0032200ZS	CGTCA-motif	CGTCA	26	5	+	Hordeum vulgare	MeJA responsive element
BnaA03T0032200ZS	CGTCA-motif	CGTCA	938	5	-	Hordeum vulgare	MeJA responsive element
BnaA03T0032200ZS	CGTCA-motif	CGTCA	1393	5	+	Hordeum vulgare	MeJA responsive element
BnaA03T0032200ZS	CGTCA-motif	CGTCA	1544	5	+	Hordeum vulgare	MeJA responsive element
BnaA03T0032200ZS	TATC-box	TATCCCA	1561	7	+	Oryza sativa	Gibberellin responsive element
BnaA03T0032200ZS	ARE	AAACCA	802	6	+	Zea mays	Anaerobic responsive element
BnaA03T0032200ZS	TGACG-motif	TGACG	26	5	-	Hordeum vulgare	MeJA responsive element
BnaA03T0032200ZS	TGACG-motif	TGACG	938	5	+	Hordeum vulgare	MeJA responsive element
BnaA03T0032200ZS	TGACG-motif	TGACG	1393	5	-	Hordeum vulgare	MeJA responsive element
BnaA03T0032200ZS	TGACG-motif	TGACG	1544	5	-	Hordeum vulgare	MeJA responsive element
BnaA03T0032200ZS	ABRE	ACGTG	940	5	+	Arabidopsis thaliana	Abscisic acid responsiveness
BnaA03T0032200ZS	ABRE	ACGTG	1625	5	+	Arabidopsis thaliana	Abscisic acid responsiveness
BnaA03T0032200ZS	TGA-box	TGACGTAA	1541	8	-	Glycine max	Auxin responsive element
BnaA03T0032200ZS	TGA-element	AACGAC	1950	6	+	Brassica oleracea	Auxin responsive element
BnaA03T0221500ZS	GARE-motif	TCTGTTG	627	7	-	Brassica oleracea	Gibberellin responsive element
BnaA03T0221500ZS	GARE-motif	TCTGTTG	926	7	+	Brassica oleracea	Gibberellin responsive element
BnaA03T0221500ZS	ARE	AAACCA	850	6	+	Zea mays	Anaerobic responsive element
BnaA03T0221500ZS	ARE	AAACCA	1123	6	-	Zea mays	Anaerobic responsive element
BnaA03T0221500ZS	ARE	AAACCA	1178	6	-	Zea mays	Anaerobic responsive element
BnaA03T0221500ZS	TCA-element	TCAGAAGAGG	406	9	+	Brassica oleracea	Salt responsive element
BnaA03T0221500ZS	ABRE	ACGTG	583	5	-	Arabidopsis thaliana	Abscisic acid responsiveness
BnaA03T0221500ZS	ABRE	ACGTG	874	5	+	Arabidopsis thaliana	Abscisic acid responsiveness
BnaA03T0221500ZS	ABRE	CACGTG	1792	6	-	Arabidopsis thaliana	Abscisic acid responsiveness
BnaA03T0221500ZS	ABRE	ACGTG	1793	5	+	Arabidopsis thaliana	Abscisic acid responsiveness
BnaA03T0221500ZS	ABRE	ACGTG	1937	5	+	Arabidopsis thaliana	Abscisic acid responsiveness
BnaA03T0221500ZS	TGACG-motif	TGACG	872	5	+	Hordeum vulgare	MeJA responsive element
BnaA03T0221500ZS	TGACG-motif	TGACG	1608	5	+	Hordeum vulgare	MeJA responsive element
BnaA03T0221500ZS	AuxRR-core	GGTCCAT	761	7	-	Nicotiana tabacum	Auxin responsive element
BnaA03T0221500ZS	CGTCA-motif	CGTCA	872	5	-	Hordeum vulgare	MeJA responsive element
BnaA03T0221500ZS	CGTCA-motif	CGTCA	1608	5	-	Hordeum vulgare	MeJA responsive element
BnaA03T0286400ZS	TCA-element	CCATCTTTTT	1299	9	-	Nicotiana tabacum	Salt responsive element
BnaA03T0286400ZS	ABRE	ACGTG	1375	5	-	Arabidopsis thaliana	Abscisic acid responsiveness
BnaA03T0286400ZS	ABRE	TACGGTC	1681	7	-	Arabidopsis thaliana	Abscisic acid responsiveness
BnaA03T0286400ZS	ARE	AAACCA	60	6	+	Zea mays	Anaerobic responsive element
BnaA03T0286400ZS	ARE	AAACCA	110	6	-	Zea mays	Anaerobic responsive element
BnaA03T0286400ZS	P-box	CCTTTTG	500	7	+	Oryza sativa	Gibberellin responsive element
BnaA03T0286400ZS	P-box	CCTTTTG	1912	7	+	Oryza sativa	Gibberellin responsive element
BnaA03T0339700ZS	TGACG-motif	TGACG	397	5	-	Hordeum vulgare	MeJA responsive element
BnaA03T0339700ZS	TGACG-motif	TGACG	1896	5	-	Hordeum vulgare	MeJA responsive element
BnaA03T0339700ZS	TCA-element	TCAGAAGAGG	1721	9	+	Brassica oleracea	Salt responsive element
BnaA03T0339700ZS	TCA-element	TCAGAAGAGG	1829	9	+	Brassica oleracea	Salt responsive element
BnaA03T0339700ZS	TCA-element	CCATCTTTTT	1954	9	+	Nicotiana tabacum	Salt responsive element
BnaA03T0339700ZS	MBS	CAACTG	638	6	-	Arabidopsis thaliana	Drought responsive element
BnaA03T0339700ZS	MBS	CAACTG	1890	6	-	Arabidopsis thaliana	Drought responsive element
BnaA03T0339700ZS	ABRE	ACGTG	494	5	+	Arabidopsis thaliana	Abscisic acid responsiveness
BnaA03T0339700ZS	ARE	AAACCA	317	6	+	Zea mays	Anaerobic responsive element
BnaA03T0339700ZS	CGTCA-motif	CGTCA	397	5	+	Hordeum vulgare	MeJA responsive element
BnaA03T0339700ZS	CGTCA-motif	CGTCA	1896	5	+	Hordeum vulgare	MeJA responsive element
BnaA03T0339700ZS	TATC-box	TATCCCA	252	7	+	Oryza sativa	Gibberellin responsive element
BnaA03T0339700ZS	P-box	CCTTTTG	1100	7	-	Oryza sativa	Gibberellin responsive element
BnaA03T0354000ZS	P-box	CCTTTTG	50	7	-	Oryza sativa	Gibberellin responsive element
BnaA03T0354000ZS	P-box	CCTTTTG	1383	7	+	Oryza sativa	Gibberellin responsive element
BnaA03T0354000ZS	CGTCA-motif	CGTCA	1843	5	+	Hordeum vulgare	MeJA responsive element
BnaA03T0354000ZS	TGACG-motif	TGACG	1843	5	-	Hordeum vulgare	MeJA responsive element
BnaA03T0405400ZS	ARE	AAACCA	201	6	-	Zea mays	Anaerobic responsive element
BnaA03T0405400ZS	ARE	AAACCA	1153	6	-	Zea mays	Anaerobic responsive element
BnaA03T0405400ZS	LTR	CCGAAA	544	6	+	Hordeum vulgare	Low temperature responsive element
BnaA03T0405400ZS	LTR	CCGAAA	1321	6	+	Hordeum vulgare	Low temperature responsive element
BnaA03T0405400ZS	TATC-box	TATCCCA	461	7	+	Oryza sativa	Gibberellin responsive element
BnaA03T0405400ZS	P-box	CCTTTTG	18	7	-	Oryza sativa	Gibberellin responsive element
BnaA03T0405400ZS	TCA-element	CCATCTTTTT	511	10	-	Nicotiana tabacum	Salt responsive element
BnaA03T0405400ZS	MBS	CAACTG	1931	6	-	Arabidopsis thaliana	Drought responsive element
BnaA03T0405400ZS	ABRE	AACCCGG	76	7	+	Arabidopsis thaliana	Abscisic acid responsiveness
BnaA03T0447400ZS	TCA-element	CCATCTTTTT	1469	9	+	Nicotiana tabacum	Salt responsive element
BnaA03T0447400ZS	LTR	CCGAAA	1324	6	+	Hordeum vulgare	Low temperature responsive element
BnaA03T0447400ZS	ARE	AAACCA	293	6	-	Zea mays	Anaerobic responsive element
BnaA03T0447400ZS	ARE	AAACCA	464	6	+	Zea mays	Anaerobic responsive element
BnaA03T0447400ZS	ARE	AAACCA	533	6	+	Zea mays	Anaerobic responsive element
BnaA03T0447400ZS	ARE	AAACCA	680	6	-	Zea mays	Anaerobic responsive element
BnaA03T0447400ZS	ARE	AAACCA	906	6	+	Zea mays	Anaerobic responsive element
BnaA03T0447400ZS	ARE	AAACCA	1015	6	+	Zea mays	Anaerobic responsive element
BnaA03T0447400ZS	ARE	AAACCA	1657	6	-	Zea mays	Anaerobic responsive element
BnaA04T0122600ZS	CGTCA-motif	CGTCA	1484	5	+	Hordeum vulgare	MeJA responsive element
BnaA04T0122600ZS	ARE	AAACCA	396	6	-	Zea mays	Anaerobic responsive element
BnaA04T0122600ZS	P-box	CCTTTTG	232	7	+	Oryza sativa	Gibberellin responsive element
BnaA04T0122600ZS	TGACG-motif	TGACG	1484	5	-	Hordeum vulgare	MeJA responsive element
BnaA04T0122600ZS	ABRE	ACGTG	1473	5	+	Arabidopsis thaliana	Abscisic acid responsiveness
BnaA04T0122600ZS	TGA-box	TGACGTAA	1481	8	-	Glycine max	Auxin responsive element
BnaA04T0122600ZS	TGA-element	AACGAC	341	6	-	Brassica oleracea	Auxin responsive element
BnaA05T0054400ZS	TATC-box	TATCCCA	1856	7	+	Oryza sativa	Gibberellin responsive element
BnaA05T0054400ZS	CGTCA-motif	CGTCA	849	5	-	Hordeum vulgare	MeJA responsive element
BnaA05T0054400ZS	TGACG-motif	TGACG	849	5	+	Hordeum vulgare	MeJA responsive element
BnaA05T0054400ZS	TCA-element	TCAGAAGAGG	431	9	+	Brassica oleracea	Salt responsive element
BnaA05T0054400ZS	ABRE	ACGTG	779	5	-	Arabidopsis thaliana	Abscisic acid responsiveness
BnaA05T0054400ZS	ABRE	ACGTG	851	5	+	Arabidopsis thaliana	Abscisic acid responsiveness
BnaA05T0054400ZS	ABRE	CACGTG	1846	6	-	Arabidopsis thaliana	Abscisic acid responsiveness
BnaA05T0054400ZS	ABRE	ACGTG	1847	5	+	Arabidopsis thaliana	Abscisic acid responsiveness
BnaA05T0054400ZS	ABRE	ACGTG	1989	5	+	Arabidopsis thaliana	Abscisic acid responsiveness
BnaA05T0129300ZS	CGTCA-motif	CGTCA	171	5	-	Hordeum vulgare	MeJA responsive element
BnaA05T0129300ZS	CGTCA-motif	CGTCA	1141	5	+	Hordeum vulgare	MeJA responsive element
BnaA05T0129300ZS	CGTCA-motif	CGTCA	1978	5	+	Hordeum vulgare	MeJA responsive element
BnaA05T0129300ZS	ARE	AAACCA	230	6	-	Zea mays	Anaerobic responsive element
BnaA05T0129300ZS	ARE	AAACCA	1919	6	+	Zea mays	Anaerobic responsive element
BnaA05T0129300ZS	LTR	CCGAAA	153	6	-	Hordeum vulgare	Low temperature responsive element
BnaA05T0129300ZS	P-box	CCTTTTG	1437	7	-	Oryza sativa	Gibberellin responsive element
BnaA05T0129300ZS	TGACG-motif	TGACG	171	5	+	Hordeum vulgare	MeJA responsive element
BnaA05T0129300ZS	TGACG-motif	TGACG	1141	5	-	Hordeum vulgare	MeJA responsive element
BnaA05T0129300ZS	TGACG-motif	TGACG	1978	5	-	Hordeum vulgare	MeJA responsive element
BnaA05T0129300ZS	TCA-element	CCATCTTTTT	828	9	+	Nicotiana tabacum	Salt responsive element
BnaA05T0129300ZS	TCA-element	CCATCTTTTT	849	9	-	Nicotiana tabacum	Salt responsive element
BnaA05T0129300ZS	TCA-element	TCAGAAGAGG	1467	9	-	Brassica oleracea	Salt responsive element
BnaA05T0402900ZS	ARE	AAACCA	815	6	-	Zea mays	Anaerobic responsive element
BnaA05T0402900ZS	ARE	AAACCA	836	6	-	Zea mays	Anaerobic responsive element
BnaA05T0402900ZS	ARE	AAACCA	850	6	-	Zea mays	Anaerobic responsive element
BnaA05T0402900ZS	ARE	AAACCA	857	6	-	Zea mays	Anaerobic responsive element
BnaA05T0402900ZS	ARE	AAACCA	871	6	-	Zea mays	Anaerobic responsive element
BnaA05T0402900ZS	ARE	AAACCA	905	6	-	Zea mays	Anaerobic responsive element
BnaA05T0402900ZS	ARE	AAACCA	912	6	-	Zea mays	Anaerobic responsive element
BnaA05T0402900ZS	ARE	AAACCA	1700	6	-	Zea mays	Anaerobic responsive element
BnaA05T0402900ZS	ARE	AAACCA	1795	6	-	Zea mays	Anaerobic responsive element
BnaA05T0402900ZS	ARE	AAACCA	1846	6	-	Zea mays	Anaerobic responsive element
BnaA05T0402900ZS	ARE	AAACCA	1864	6	+	Zea mays	Anaerobic responsive element
BnaA05T0402900ZS	ARE	AAACCA	1876	6	+	Zea mays	Anaerobic responsive element
BnaA05T0402900ZS	ARE	AAACCA	1883	6	+	Zea mays	Anaerobic responsive element
BnaA05T0402900ZS	LTR	CCGAAA	516	6	-	Hordeum vulgare	Low temperature responsive element
BnaA05T0402900ZS	MBS	CAACTG	1991	6	-	Arabidopsis thaliana	Drought responsive element
BnaA05T0402900ZS	TCA-element	CCATCTTTTT	405	9	-	Nicotiana tabacum	Salt responsive element
BnaA06T0174300ZS	TGA-element	AACGAC	1291	6	+	Brassica oleracea	Auxin responsive element
BnaA06T0174300ZS	ABRE	ACGTG	1125	5	+	Arabidopsis thaliana	Abscisic acid responsiveness
BnaA06T0174300ZS	ABRE	CACGTG	1271	6	-	Arabidopsis thaliana	Abscisic acid responsiveness
BnaA06T0174300ZS	ABRE	ACGTG	1272	5	+	Arabidopsis thaliana	Abscisic acid responsiveness
BnaA06T0174300ZS	MBS	CAACTG	235	6	-	Arabidopsis thaliana	Drought responsive element
BnaA06T0174300ZS	MBS	CAACTG	685	6	-	Arabidopsis thaliana	Drought responsive element
BnaA06T0174300ZS	TGACG-motif	TGACG	727	5	-	Hordeum vulgare	MeJA responsive element
BnaA06T0174300ZS	TGACG-motif	TGACG	1675	5	+	Hordeum vulgare	MeJA responsive element
BnaA06T0174300ZS	TGACG-motif	TGACG	1809	5	+	Hordeum vulgare	MeJA responsive element
BnaA06T0174300ZS	TGACG-motif	TGACG	1864	5	+	Hordeum vulgare	MeJA responsive element
BnaA06T0174300ZS	ARE	AAACCA	337	6	+	Zea mays	Anaerobic responsive element
BnaA06T0174300ZS	CGTCA-motif	CGTCA	727	5	+	Hordeum vulgare	MeJA responsive element
BnaA06T0174300ZS	CGTCA-motif	CGTCA	1675	5	-	Hordeum vulgare	MeJA responsive element
BnaA06T0174300ZS	CGTCA-motif	CGTCA	1809	5	-	Hordeum vulgare	MeJA responsive element
BnaA06T0174300ZS	CGTCA-motif	CGTCA	1864	5	-	Hordeum vulgare	MeJA responsive element
BnaA06T0320300ZS	ARE	AAACCA	1311	6	+	Zea mays	Anaerobic responsive element
BnaA06T0320300ZS	ARE	AAACCA	1371	6	+	Zea mays	Anaerobic responsive element
BnaA06T0320300ZS	ARE	AAACCA	1395	6	+	Zea mays	Anaerobic responsive element
BnaA06T0320300ZS	ARE	AAACCA	1966	6	+	Zea mays	Anaerobic responsive element
BnaA06T0320300ZS	CGTCA-motif	CGTCA	137	5	-	Hordeum vulgare	MeJA responsive element
BnaA06T0320300ZS	CGTCA-motif	CGTCA	344	5	-	Hordeum vulgare	MeJA responsive element
BnaA06T0320300ZS	CGTCA-motif	CGTCA	347	5	+	Hordeum vulgare	MeJA responsive element
BnaA06T0320300ZS	CGTCA-motif	CGTCA	943	5	-	Hordeum vulgare	MeJA responsive element
BnaA06T0320300ZS	CGTCA-motif	CGTCA	1629	5	-	Hordeum vulgare	MeJA responsive element
BnaA06T0320300ZS	CGTCA-motif	CGTCA	1755	5	+	Hordeum vulgare	MeJA responsive element
BnaA06T0320300ZS	TGA-element	AACGAC	180	6	-	Brassica oleracea	Auxin responsive element
BnaA06T0320300ZS	TGA-element	AACGAC	838	6	+	Brassica oleracea	Auxin responsive element
BnaA06T0320300ZS	TGA-element	AACGAC	1044	6	+	Brassica oleracea	Auxin responsive element
BnaA06T0320300ZS	TGA-element	AACGAC	1063	6	+	Brassica oleracea	Auxin responsive element
BnaA06T0320300ZS	TCA-element	CCATCTTTTT	1436	9	+	Nicotiana tabacum	Salt responsive element
BnaA06T0320300ZS	MBS	CAACTG	1578	6	-	Arabidopsis thaliana	Drought responsive element
BnaA06T0320300ZS	ABRE	ACGTG	336	5	-	Arabidopsis thaliana	Abscisic acid responsiveness
BnaA06T0320300ZS	ABRE	ACGTG	1205	5	-	Arabidopsis thaliana	Abscisic acid responsiveness
BnaA06T0320300ZS	ABRE	ACGTG	1631	5	+	Arabidopsis thaliana	Abscisic acid responsiveness
BnaA06T0320300ZS	ABRE	ACGTG	1675	5	-	Arabidopsis thaliana	Abscisic acid responsiveness
BnaA06T0320300ZS	TGACG-motif	TGACG	137	5	+	Hordeum vulgare	MeJA responsive element
BnaA06T0320300ZS	TGACG-motif	TGACG	344	5	+	Hordeum vulgare	MeJA responsive element
BnaA06T0320300ZS	TGACG-motif	TGACG	347	5	-	Hordeum vulgare	MeJA responsive element
BnaA06T0320300ZS	TGACG-motif	TGACG	943	5	+	Hordeum vulgare	MeJA responsive element
BnaA06T0320300ZS	TGACG-motif	TGACG	1629	5	+	Hordeum vulgare	MeJA responsive element
BnaA06T0320300ZS	TGACG-motif	TGACG	1755	5	-	Hordeum vulgare	MeJA responsive element
BnaA06T0320300ZS	AuxRR-core	GGTCCAT	206	7	-	Nicotiana tabacum	Auxin responsive element
BnaA06T0386200ZS	ABRE	ACGTG	532	5	+	Arabidopsis thaliana	Abscisic acid responsiveness
BnaA06T0386200ZS	AuxRR-core	GGTCCAT	685	7	+	Nicotiana tabacum	Auxin responsive element
BnaA06T0386200ZS	LTR	CCGAAA	414	6	+	Hordeum vulgare	Low temperature responsive element
BnaA06T0386200ZS	ARE	AAACCA	1144	6	-	Zea mays	Anaerobic responsive element
BnaA06T0386200ZS	ARE	AAACCA	1691	6	+	Zea mays	Anaerobic responsive element
BnaA07T0270200ZS	GARE-motif	TCTGTTG	1319	7	+	Brassica oleracea	Gibberellin responsive element
BnaA07T0270200ZS	TGACG-motif	TGACG	1449	5	+	Hordeum vulgare	MeJA responsive element
BnaA07T0270200ZS	TGA-element	AACGAC	856	6	+	Brassica oleracea	Auxin responsive element
BnaA07T0270200ZS	TGA-element	AACGAC	1437	6	+	Brassica oleracea	Auxin responsive element
BnaA07T0270200ZS	TCA-element	CCATCTTTTT	1302	9	+	Nicotiana tabacum	Salt responsive element
BnaA07T0270200ZS	TCA-element	CCATCTTTTT	1670	9	+	Nicotiana tabacum	Salt responsive element
BnaA07T0270200ZS	MBS	CAACTG	1065	6	-	Arabidopsis thaliana	Drought responsive element
BnaA07T0270200ZS	ABRE	GACACGTACGT	96	10	+	Oryza sativa	Abscisic acid responsiveness
BnaA07T0270200ZS	ABRE	CACGTG	102	6	+	Arabidopsis thaliana	Abscisic acid responsiveness
BnaA07T0270200ZS	ABRE	ACGTG	103	5	+	Arabidopsis thaliana	Abscisic acid responsiveness
BnaA07T0270200ZS	ABRE	CGCACGTGTC	1325	9	-	Hordeum vulgare	Abscisic acid responsiveness
BnaA07T0270200ZS	ABRE	ACGTG	1327	5	-	Arabidopsis thaliana	Abscisic acid responsiveness
BnaA07T0270200ZS	ABRE	CGTACGTGCA	1329	9	+	Hordeum vulgare	Abscisic acid responsiveness
BnaA07T0270200ZS	ARE	AAACCA	882	6	+	Zea mays	Anaerobic responsive element
BnaA07T0270200ZS	ARE	AAACCA	956	6	-	Zea mays	Anaerobic responsive element
BnaA07T0270200ZS	ARE	AAACCA	982	6	-	Zea mays	Anaerobic responsive element
BnaA07T0270200ZS	CGTCA-motif	CGTCA	1449	5	-	Hordeum vulgare	MeJA responsive element
BnaA07T0270200ZS	P-box	CCTTTTG	717	7	-	Oryza sativa	Gibberellin responsive element
BnaA07T0280800ZS	ARE	AAACCA	1869	6	-	Zea mays	Anaerobic responsive element
BnaA07T0280800ZS	ARE	AAACCA	1933	6	-	Zea mays	Anaerobic responsive element
BnaA07T0280800ZS	ABRE	ACGTG	1056	5	+	Arabidopsis thaliana	Abscisic acid responsiveness
BnaA07T0280800ZS	TGA-element	AACGAC	1077	6	+	Brassica oleracea	Auxin responsive element
BnaA07T0280800ZS	TGA-element	AACGAC	1538	6	-	Brassica oleracea	Auxin responsive element
BnaA07T0291800ZS	CGTCA-motif	CGTCA	347	5	-	Hordeum vulgare	MeJA responsive element
BnaA07T0291800ZS	CGTCA-motif	CGTCA	917	5	+	Hordeum vulgare	MeJA responsive element
BnaA07T0291800ZS	GC-motif	CCCCCG	973	6	-	Zea mays	Anaerobic responsive element
BnaA07T0291800ZS	ARE	AAACCA	843	6	-	Zea mays	Anaerobic responsive element
BnaA07T0291800ZS	ARE	AAACCA	1151	6	+	Zea mays	Anaerobic responsive element
BnaA07T0291800ZS	TGACG-motif	TGACG	347	5	+	Hordeum vulgare	MeJA responsive element
BnaA07T0291800ZS	TGACG-motif	TGACG	917	5	-	Hordeum vulgare	MeJA responsive element
BnaA07T0291800ZS	GARE-motif	TCTGTTG	1394	7	+	Brassica oleracea	Gibberellin responsive element
BnaA07T0291800ZS	AuxRE	TGTCTCAATAAG	472	11	+	Glycine max	Auxin responsive element
BnaA07T0291800ZS	TGA-element	AACGAC	937	6	+	Brassica oleracea	Auxin responsive element
BnaA07T0291800ZS	TGA-element	AACGAC	1387	6	-	Brassica oleracea	Auxin responsive element
BnaA07T0312100ZS	TGACG-motif	TGACG	1460	5	+	Hordeum vulgare	MeJA responsive element
BnaA07T0312100ZS	ABRE	ACGTG	1339	5	-	Arabidopsis thaliana	Abscisic acid responsiveness
BnaA07T0312100ZS	ABRE	CGTACGTGCA	1341	9	+	Hordeum vulgare	Abscisic acid responsiveness
BnaA07T0312100ZS	ABRE	ACGTG	1624	5	-	Arabidopsis thaliana	Abscisic acid responsiveness
BnaA07T0312100ZS	TGA-element	AACGAC	903	6	+	Brassica oleracea	Auxin responsive element
BnaA07T0312100ZS	TGA-element	AACGAC	1448	6	+	Brassica oleracea	Auxin responsive element
BnaA07T0312100ZS	CGTCA-motif	CGTCA	1460	5	-	Hordeum vulgare	MeJA responsive element
BnaA07T0312100ZS	ARE	AAACCA	664	6	+	Zea mays	Anaerobic responsive element
BnaA07T0312100ZS	ARE	AAACCA	771	6	-	Zea mays	Anaerobic responsive element
BnaA07T0312100ZS	ARE	AAACCA	986	6	+	Zea mays	Anaerobic responsive element
BnaA07T0312100ZS	ARE	AAACCA	1141	6	-	Zea mays	Anaerobic responsive element
BnaA07T0330100ZS	TCA-element	TCAGAAGAGG	1960	9	-	Brassica oleracea	Salt responsive element
BnaA07T0330100ZS	ARE	AAACCA	29	6	-	Zea mays	Anaerobic responsive element
BnaA07T0330100ZS	ARE	AAACCA	282	6	-	Zea mays	Anaerobic responsive element
BnaA07T0330100ZS	ARE	AAACCA	351	6	+	Zea mays	Anaerobic responsive element
BnaA07T0330100ZS	ARE	AAACCA	446	6	+	Zea mays	Anaerobic responsive element
BnaA07T0330100ZS	ARE	AAACCA	453	6	+	Zea mays	Anaerobic responsive element
BnaA07T0330100ZS	ARE	AAACCA	1085	6	+	Zea mays	Anaerobic responsive element
BnaA07T0330100ZS	ARE	AAACCA	1105	6	+	Zea mays	Anaerobic responsive element
BnaA07T0330100ZS	ARE	AAACCA	1119	6	+	Zea mays	Anaerobic responsive element
BnaA07T0330100ZS	ARE	AAACCA	1139	6	+	Zea mays	Anaerobic responsive element
BnaA07T0330100ZS	ARE	AAACCA	1984	6	+	Zea mays	Anaerobic responsive element
BnaA08T0015500ZS	MBS	CAACTG	928	6	+	Arabidopsis thaliana	Drought responsive element
BnaA08T0015500ZS	ABRE	ACGTG	422	5	+	Arabidopsis thaliana	Abscisic acid responsiveness
BnaA08T0015500ZS	ABRE	ACGTG	1276	5	-	Arabidopsis thaliana	Abscisic acid responsiveness
BnaA08T0015500ZS	TGACG-motif	TGACG	211	5	+	Hordeum vulgare	MeJA responsive element
BnaA08T0015500ZS	TGACG-motif	TGACG	845	5	+	Hordeum vulgare	MeJA responsive element
BnaA08T0015500ZS	TGACG-motif	TGACG	925	5	-	Hordeum vulgare	MeJA responsive element
BnaA08T0015500ZS	TGACG-motif	TGACG	1194	5	+	Hordeum vulgare	MeJA responsive element
BnaA08T0015500ZS	GARE-motif	TCTGTTG	370	7	+	Brassica oleracea	Gibberellin responsive element
BnaA08T0015500ZS	CGTCA-motif	CGTCA	211	5	-	Hordeum vulgare	MeJA responsive element
BnaA08T0015500ZS	CGTCA-motif	CGTCA	845	5	-	Hordeum vulgare	MeJA responsive element
BnaA08T0015500ZS	CGTCA-motif	CGTCA	925	5	+	Hordeum vulgare	MeJA responsive element
BnaA08T0015500ZS	CGTCA-motif	CGTCA	1194	5	-	Hordeum vulgare	MeJA responsive element
BnaA08T0015500ZS	GC-motif	CCCCCG	848	6	-	Zea mays	Anaerobic responsive element
BnaA08T0015500ZS	ARE	AAACCA	61	6	+	Zea mays	Anaerobic responsive element
BnaA08T0015500ZS	ARE	AAACCA	174	6	+	Zea mays	Anaerobic responsive element
BnaA08T0015500ZS	ARE	AAACCA	223	6	-	Zea mays	Anaerobic responsive element
BnaA08T0015500ZS	ARE	AAACCA	354	6	-	Zea mays	Anaerobic responsive element
BnaA08T0015500ZS	ARE	AAACCA	698	6	+	Zea mays	Anaerobic responsive element
BnaA08T0015500ZS	ARE	AAACCA	1270	6	-	Zea mays	Anaerobic responsive element
BnaA08T0015500ZS	ARE	AAACCA	1291	6	+	Zea mays	Anaerobic responsive element
BnaA08T0015500ZS	ARE	AAACCA	1462	6	+	Zea mays	Anaerobic responsive element
BnaA08T0015500ZS	LTR	CCGAAA	27	6	+	Hordeum vulgare	Low temperature responsive element
BnaA08T0205600ZS	MBS	CAACTG	134	6	+	Arabidopsis thaliana	Drought responsive element
BnaA08T0205600ZS	MBS	CAACTG	1368	6	-	Arabidopsis thaliana	Drought responsive element
BnaA08T0205600ZS	MBS	CAACTG	1922	6	+	Arabidopsis thaliana	Drought responsive element
BnaA08T0205600ZS	TGACG-motif	TGACG	1909	5	-	Hordeum vulgare	MeJA responsive element
BnaA08T0205600ZS	P-box	CCTTTTG	1177	7	+	Oryza sativa	Gibberellin responsive element
BnaA08T0205600ZS	ARE	AAACCA	1221	6	+	Zea mays	Anaerobic responsive element
BnaA08T0205600ZS	ARE	AAACCA	1326	6	+	Zea mays	Anaerobic responsive element
BnaA08T0205600ZS	LTR	CCGAAA	900	6	+	Hordeum vulgare	Low temperature responsive element
BnaA08T0205600ZS	LTR	CCGAAA	1098	6	+	Hordeum vulgare	Low temperature responsive element
BnaA08T0205600ZS	TATC-box	TATCCCA	854	7	+	Oryza sativa	Gibberellin responsive element
BnaA08T0205600ZS	CGTCA-motif	CGTCA	1909	5	+	Hordeum vulgare	MeJA responsive element
BnaA09T0037700ZS	ARE	AAACCA	827	6	-	Zea mays	Anaerobic responsive element
BnaA09T0037700ZS	ABRE	ACGTG	853	5	+	Arabidopsis thaliana	Abscisic acid responsiveness
BnaA09T0037700ZS	ABRE	ACGTG	1491	5	+	Arabidopsis thaliana	Abscisic acid responsiveness
BnaA09T0037700ZS	MBS	CAACTG	346	6	+	Arabidopsis thaliana	Drought responsive element
BnaA09T0037700ZS	MBS	CAACTG	1588	6	-	Arabidopsis thaliana	Drought responsive element
BnaA09T0037700ZS	TCA-element	CCATCTTTTT	132	9	-	Nicotiana tabacum	Salt responsive element
BnaA09T0037700ZS	TGA-element	AACGAC	265	6	-	Brassica oleracea	Auxin responsive element
BnaA09T0037700ZS	AuxRR-core	GGTCCAT	1018	7	+	Nicotiana tabacum	Auxin responsive element
BnaA09T0073000ZS	ARE	AAACCA	1039	6	+	Zea mays	Anaerobic responsive element
BnaA09T0073000ZS	ARE	AAACCA	1624	6	+	Zea mays	Anaerobic responsive element
BnaA09T0073000ZS	TATC-box	TATCCCA	1176	7	-	Oryza sativa	Gibberellin responsive element
BnaA09T0073000ZS	ABRE	ACGTG	1341	5	-	Arabidopsis thaliana	Abscisic acid responsiveness
BnaA09T0073000ZS	ABRE	CACGTG	1350	6	-	Arabidopsis thaliana	Abscisic acid responsiveness
BnaA09T0073000ZS	ABRE	ACGTG	1351	5	+	Arabidopsis thaliana	Abscisic acid responsiveness
BnaA09T0073000ZS	MBS	CAACTG	131	6	+	Arabidopsis thaliana	Drought responsive element
BnaA09T0175800ZS	LTR	CCGAAA	236	6	-	Hordeum vulgare	Low temperature responsive element
BnaA09T0175800ZS	LTR	CCGAAA	322	6	+	Hordeum vulgare	Low temperature responsive element
BnaA09T0175800ZS	ARE	AAACCA	736	6	+	Zea mays	Anaerobic responsive element
BnaA09T0175800ZS	ARE	AAACCA	976	6	-	Zea mays	Anaerobic responsive element
BnaA09T0175800ZS	ARE	AAACCA	1337	6	-	Zea mays	Anaerobic responsive element
BnaA09T0175800ZS	ARE	AAACCA	1615	6	-	Zea mays	Anaerobic responsive element
BnaA09T0175800ZS	CGTCA-motif	CGTCA	334	5	-	Hordeum vulgare	MeJA responsive element
BnaA09T0175800ZS	CGTCA-motif	CGTCA	1544	5	+	Hordeum vulgare	MeJA responsive element
BnaA09T0175800ZS	CGTCA-motif	CGTCA	1754	5	-	Hordeum vulgare	MeJA responsive element
BnaA09T0175800ZS	ABRE	ACGTG	677	5	+	Arabidopsis thaliana	Abscisic acid responsiveness
BnaA09T0175800ZS	ABRE	TACGTGTC	718	8	-	Oryza sativa	Abscisic acid responsiveness
BnaA09T0175800ZS	ABRE	ACGTG	720	5	-	Arabidopsis thaliana	Abscisic acid responsiveness
BnaA09T0175800ZS	TGACG-motif	TGACG	334	5	+	Hordeum vulgare	MeJA responsive element
BnaA09T0175800ZS	TGACG-motif	TGACG	1544	5	-	Hordeum vulgare	MeJA responsive element
BnaA09T0175800ZS	TGACG-motif	TGACG	1754	5	+	Hordeum vulgare	MeJA responsive element
BnaA09T0412200ZS	TATC-box	TATCCCA	1498	7	+	Oryza sativa	Gibberellin responsive element
BnaA09T0412200ZS	ARE	AAACCA	370	6	+	Zea mays	Anaerobic responsive element
BnaA09T0412200ZS	ARE	AAACCA	592	6	-	Zea mays	Anaerobic responsive element
BnaA09T0412200ZS	ARE	AAACCA	1546	6	-	Zea mays	Anaerobic responsive element
BnaA09T0412200ZS	LTR	CCGAAA	561	6	+	Hordeum vulgare	Low temperature responsive element
BnaA09T0412200ZS	ABRE	CGCACGTGTC	513	9	-	Hordeum vulgare	Abscisic acid responsiveness
BnaA09T0412200ZS	ABRE	CACGTG	515	6	+	Arabidopsis thaliana	Abscisic acid responsiveness
BnaA09T0412200ZS	ABRE	ACGTG	516	5	+	Arabidopsis thaliana	Abscisic acid responsiveness
BnaA09T0412200ZS	ABRE	ACGTG	1634	5	+	Arabidopsis thaliana	Abscisic acid responsiveness
BnaA09T0412200ZS	TCA-element	CCATCTTTTT	578	9	+	Nicotiana tabacum	Salt responsive element
BnaA09T0412200ZS	TGA-element	AACGAC	539	6	-	Brassica oleracea	Auxin responsive element
BnaA09T0412200ZS	TGA-element	AACGAC	1826	6	+	Brassica oleracea	Auxin responsive element
BnaA10T0253900ZS	TGA-element	AACGAC	1462	6	+	Brassica oleracea	Auxin responsive element
BnaA10T0253900ZS	AuxRR-core	GGTCCAT	1392	7	+	Nicotiana tabacum	Auxin responsive element
BnaA10T0253900ZS	TGACG-motif	TGACG	1720	5	+	Hordeum vulgare	MeJA responsive element
BnaA10T0253900ZS	ARE	AAACCA	958	6	+	Zea mays	Anaerobic responsive element
BnaA10T0253900ZS	ARE	AAACCA	1925	6	+	Zea mays	Anaerobic responsive element
BnaA10T0253900ZS	LTR	CCGAAA	68	6	-	Hordeum vulgare	Low temperature responsive element
BnaA10T0253900ZS	LTR	CCGAAA	432	6	-	Hordeum vulgare	Low temperature responsive element
BnaA10T0253900ZS	LTR	CCGAAA	460	6	-	Hordeum vulgare	Low temperature responsive element
BnaA10T0253900ZS	GC-motif	CCCCCG	1478	6	-	Zea mays	Anaerobic responsive element
BnaA10T0253900ZS	CGTCA-motif	CGTCA	1720	5	-	Hordeum vulgare	MeJA responsive element
BnaC01T0114300ZS	TCA-element	CCATCTTTTT	1479	9	+	Nicotiana tabacum	Salt responsive element
BnaC01T0114300ZS	ARE	AAACCA	842	6	+	Zea mays	Anaerobic responsive element
BnaC01T0114300ZS	ARE	AAACCA	851	6	-	Zea mays	Anaerobic responsive element
BnaC01T0114300ZS	ARE	AAACCA	881	6	-	Zea mays	Anaerobic responsive element
BnaC01T0114300ZS	ARE	AAACCA	1206	6	+	Zea mays	Anaerobic responsive element
BnaC01T0114300ZS	ARE	AAACCA	1554	6	-	Zea mays	Anaerobic responsive element
BnaC01T0126300ZS	TGACG-motif	TGACG	642	5	-	Hordeum vulgare	MeJA responsive element
BnaC01T0126300ZS	TGACG-motif	TGACG	649	5	-	Hordeum vulgare	MeJA responsive element
BnaC01T0126300ZS	TGACG-motif	TGACG	656	5	-	Hordeum vulgare	MeJA responsive element
BnaC01T0126300ZS	TGACG-motif	TGACG	663	5	-	Hordeum vulgare	MeJA responsive element
BnaC01T0126300ZS	TGACG-motif	TGACG	670	5	-	Hordeum vulgare	MeJA responsive element
BnaC01T0126300ZS	TGACG-motif	TGACG	677	5	-	Hordeum vulgare	MeJA responsive element
BnaC01T0126300ZS	TGACG-motif	TGACG	684	5	-	Hordeum vulgare	MeJA responsive element
BnaC01T0126300ZS	TGACG-motif	TGACG	691	5	-	Hordeum vulgare	MeJA responsive element
BnaC01T0126300ZS	ABRE	ACGTG	309	5	+	Arabidopsis thaliana	Abscisic acid responsiveness
BnaC01T0126300ZS	ABRE	AACCCGG	1062	7	-	Arabidopsis thaliana	Abscisic acid responsiveness
BnaC01T0126300ZS	MBS	CAACTG	1491	6	+	Arabidopsis thaliana	Drought responsive element
BnaC01T0126300ZS	TCA-element	CCATCTTTTT	405	9	-	Nicotiana tabacum	Salt responsive element
BnaC01T0126300ZS	CGTCA-motif	CGTCA	642	5	+	Hordeum vulgare	MeJA responsive element
BnaC01T0126300ZS	CGTCA-motif	CGTCA	649	5	+	Hordeum vulgare	MeJA responsive element
BnaC01T0126300ZS	CGTCA-motif	CGTCA	656	5	+	Hordeum vulgare	MeJA responsive element
BnaC01T0126300ZS	CGTCA-motif	CGTCA	663	5	+	Hordeum vulgare	MeJA responsive element
BnaC01T0126300ZS	CGTCA-motif	CGTCA	670	5	+	Hordeum vulgare	MeJA responsive element
BnaC01T0126300ZS	CGTCA-motif	CGTCA	677	5	+	Hordeum vulgare	MeJA responsive element
BnaC01T0126300ZS	CGTCA-motif	CGTCA	684	5	+	Hordeum vulgare	MeJA responsive element
BnaC01T0126300ZS	CGTCA-motif	CGTCA	691	5	+	Hordeum vulgare	MeJA responsive element
BnaC01T0126300ZS	ARE	AAACCA	482	6	-	Zea mays	Anaerobic responsive element
BnaC01T0126300ZS	ARE	AAACCA	842	6	+	Zea mays	Anaerobic responsive element
BnaC01T0126300ZS	ARE	AAACCA	1590	6	-	Zea mays	Anaerobic responsive element
BnaC01T0404000ZS	P-box	CCTTTTG	1992	7	-	Oryza sativa	Gibberellin responsive element
BnaC01T0404000ZS	CGTCA-motif	CGTCA	1848	5	+	Hordeum vulgare	MeJA responsive element
BnaC01T0404000ZS	TGA-element	AACGAC	143	6	-	Brassica oleracea	Auxin responsive element
BnaC01T0404000ZS	ABRE	TACGTGTC	380	8	-	Oryza sativa	Abscisic acid responsiveness
BnaC01T0404000ZS	ABRE	ACGTG	382	5	-	Arabidopsis thaliana	Abscisic acid responsiveness
BnaC01T0404000ZS	ABRE	ACGTG	600	5	-	Arabidopsis thaliana	Abscisic acid responsiveness
BnaC01T0404000ZS	TGACG-motif	TGACG	1848	5	-	Hordeum vulgare	MeJA responsive element
BnaC01T0435000ZS	TGACG-motif	TGACG	380	5	+	Hordeum vulgare	MeJA responsive element
BnaC01T0435000ZS	TGACG-motif	TGACG	1355	5	-	Hordeum vulgare	MeJA responsive element
BnaC01T0435000ZS	TGACG-motif	TGACG	1363	5	+	Hordeum vulgare	MeJA responsive element
BnaC01T0435000ZS	TGACG-motif	TGACG	1380	5	-	Hordeum vulgare	MeJA responsive element
BnaC01T0435000ZS	TGACG-motif	TGACG	1403	5	+	Hordeum vulgare	MeJA responsive element
BnaC01T0435000ZS	TGACG-motif	TGACG	1459	5	-	Hordeum vulgare	MeJA responsive element
BnaC01T0435000ZS	TGACG-motif	TGACG	1500	5	+	Hordeum vulgare	MeJA responsive element
BnaC01T0435000ZS	TGACG-motif	TGACG	1892	5	-	Hordeum vulgare	MeJA responsive element
BnaC01T0435000ZS	TGACG-motif	TGACG	1904	5	-	Hordeum vulgare	MeJA responsive element
BnaC01T0435000ZS	GARE-motif	TCTGTTG	52	7	-	Brassica oleracea	Gibberellin responsive element
BnaC01T0435000ZS	CGTCA-motif	CGTCA	380	5	-	Hordeum vulgare	MeJA responsive element
BnaC01T0435000ZS	CGTCA-motif	CGTCA	1355	5	+	Hordeum vulgare	MeJA responsive element
BnaC01T0435000ZS	CGTCA-motif	CGTCA	1363	5	-	Hordeum vulgare	MeJA responsive element
BnaC01T0435000ZS	CGTCA-motif	CGTCA	1380	5	+	Hordeum vulgare	MeJA responsive element
BnaC01T0435000ZS	CGTCA-motif	CGTCA	1403	5	-	Hordeum vulgare	MeJA responsive element
BnaC01T0435000ZS	CGTCA-motif	CGTCA	1459	5	+	Hordeum vulgare	MeJA responsive element
BnaC01T0435000ZS	CGTCA-motif	CGTCA	1500	5	-	Hordeum vulgare	MeJA responsive element
BnaC01T0435000ZS	CGTCA-motif	CGTCA	1892	5	+	Hordeum vulgare	MeJA responsive element
BnaC01T0435000ZS	CGTCA-motif	CGTCA	1904	5	+	Hordeum vulgare	MeJA responsive element
BnaC01T0435000ZS	ARE	AAACCA	215	6	-	Zea mays	Anaerobic responsive element
BnaC01T0435000ZS	ARE	AAACCA	1610	6	-	Zea mays	Anaerobic responsive element
BnaC01T0435000ZS	LTR	CCGAAA	863	6	-	Hordeum vulgare	Low temperature responsive element
BnaC01T0435000ZS	LTR	CCGAAA	902	6	-	Hordeum vulgare	Low temperature responsive element
BnaC01T0435000ZS	LTR	CCGAAA	948	6	-	Hordeum vulgare	Low temperature responsive element
BnaC01T0435000ZS	LTR	CCGAAA	1506	6	-	Hordeum vulgare	Low temperature responsive element
BnaC01T0435000ZS	LTR	CCGAAA	1741	6	-	Hordeum vulgare	Low temperature responsive element
BnaC02T0032000ZS	ARE	AAACCA	165	6	+	Zea mays	Anaerobic responsive element
BnaC02T0032000ZS	GC-motif	CCCCCG	196	6	-	Zea mays	Anaerobic responsive element
BnaC02T0032000ZS	CGTCA-motif	CGTCA	90	5	+	Hordeum vulgare	MeJA responsive element
BnaC02T0032000ZS	CGTCA-motif	CGTCA	261	5	-	Hordeum vulgare	MeJA responsive element
BnaC02T0032000ZS	TGACG-motif	TGACG	90	5	-	Hordeum vulgare	MeJA responsive element
BnaC02T0032000ZS	TGACG-motif	TGACG	261	5	+	Hordeum vulgare	MeJA responsive element
BnaC02T0032000ZS	TGA-element	AACGAC	22	6	-	Brassica oleracea	Auxin responsive element
BnaC02T0032000ZS	TGA-element	AACGAC	269	6	-	Brassica oleracea	Auxin responsive element
BnaC02T0032000ZS	TGA-element	AACGAC	840	6	+	Brassica oleracea	Auxin responsive element
BnaC02T0032000ZS	ABRE	ACGTG	263	5	+	Arabidopsis thaliana	Abscisic acid responsiveness
BnaC02T0032000ZS	ABRE	ACGTG	449	5	-	Arabidopsis thaliana	Abscisic acid responsiveness
BnaC02T0032000ZS	ABRE	GCCGCGTGGC	923	9	+	Oryza sativa	Abscisic acid responsiveness
BnaC02T0189600ZS	GARE-motif	TCTGTTG	717	7	+	Brassica oleracea	Gibberellin responsive element
BnaC02T0189600ZS	MBS	CAACTG	490	6	-	Arabidopsis thaliana	Drought responsive element
BnaC02T0189600ZS	ABRE	ACGTG	1292	5	-	Arabidopsis thaliana	Abscisic acid responsiveness
BnaC02T0189600ZS	TGA-element	AACGAC	126	6	+	Brassica oleracea	Auxin responsive element
BnaC02T0189600ZS	TCA-element	CCATCTTTTT	1759	9	+	Nicotiana tabacum	Salt responsive element
BnaC02T0189600ZS	ARE	AAACCA	1043	6	-	Zea mays	Anaerobic responsive element
BnaC02T0189600ZS	ARE	AAACCA	1662	6	+	Zea mays	Anaerobic responsive element
BnaC02T0189600ZS	LTR	CCGAAA	156	6	-	Hordeum vulgare	Low temperature responsive element
BnaC02T0189600ZS	LTR	CCGAAA	993	6	+	Hordeum vulgare	Low temperature responsive element
BnaC02T0189600ZS	LTR	CCGAAA	1434	6	+	Hordeum vulgare	Low temperature responsive element
BnaC02T0211700ZS	AuxRR-core	GGTCCAT	570	7	+	Nicotiana tabacum	Auxin responsive element
BnaC02T0211700ZS	TCA-element	CCATCTTTTT	539	9	-	Nicotiana tabacum	Salt responsive element
BnaC02T0211700ZS	TCA-element	CCATCTTTTT	796	9	+	Nicotiana tabacum	Salt responsive element
BnaC02T0211700ZS	TCA-element	CCATCTTTTT	1075	9	-	Nicotiana tabacum	Salt responsive element
BnaC02T0211700ZS	TCA-element	CCATCTTTTT	1554	9	-	Nicotiana tabacum	Salt responsive element
BnaC02T0211700ZS	ABRE	ACGTG	943	5	+	Arabidopsis thaliana	Abscisic acid responsiveness
BnaC02T0211700ZS	MBS	CAACTG	1442	6	-	Arabidopsis thaliana	Drought responsive element
BnaC02T0211700ZS	LTR	CCGAAA	491	6	+	Hordeum vulgare	Low temperature responsive element
BnaC02T0211700ZS	ARE	AAACCA	1741	6	+	Zea mays	Anaerobic responsive element
BnaC02T0211700ZS	ARE	AAACCA	1881	6	-	Zea mays	Anaerobic responsive element
BnaC02T0211700ZS	GC-motif	CCCCCG	33	6	-	Zea mays	Anaerobic responsive element
BnaC02T0229100ZS	ABRE	ACGTG	88	5	+	Arabidopsis thaliana	Abscisic acid responsiveness
BnaC02T0229100ZS	ABRE	CACGTG	132	6	+	Arabidopsis thaliana	Abscisic acid responsiveness
BnaC02T0229100ZS	ABRE	ACGTG	133	5	+	Arabidopsis thaliana	Abscisic acid responsiveness
BnaC02T0229100ZS	ABRE	ACGTG	200	5	+	Arabidopsis thaliana	Abscisic acid responsiveness
BnaC02T0229100ZS	ABRE	AACCCGG	389	7	+	Arabidopsis thaliana	Abscisic acid responsiveness
BnaC02T0229100ZS	ABRE	AACCCGG	836	7	-	Arabidopsis thaliana	Abscisic acid responsiveness
BnaC02T0229100ZS	ABRE	CACGTG	1059	6	-	Arabidopsis thaliana	Abscisic acid responsiveness
BnaC02T0229100ZS	ABRE	ACGTG	1060	5	+	Arabidopsis thaliana	Abscisic acid responsiveness
BnaC02T0229100ZS	ABRE	ACGTG	1132	5	-	Arabidopsis thaliana	Abscisic acid responsiveness
BnaC02T0229100ZS	MBS	CAACTG	684	6	+	Arabidopsis thaliana	Drought responsive element
BnaC02T0229100ZS	MBS	CAACTG	1659	6	-	Arabidopsis thaliana	Drought responsive element
BnaC02T0229100ZS	TGACG-motif	TGACG	402	5	+	Hordeum vulgare	MeJA responsive element
BnaC02T0229100ZS	CGTCA-motif	CGTCA	402	5	-	Hordeum vulgare	MeJA responsive element
BnaC02T0229100ZS	ARE	AAACCA	1309	6	+	Zea mays	Anaerobic responsive element
BnaC02T0229100ZS	ARE	AAACCA	1886	6	-	Zea mays	Anaerobic responsive element
BnaC02T0229100ZS	LTR	CCGAAA	634	6	+	Hordeum vulgare	Low temperature responsive element
BnaC02T0229100ZS	LTR	CCGAAA	1490	6	+	Hordeum vulgare	Low temperature responsive element
BnaC02T0229100ZS	LTR	CCGAAA	1709	6	-	Hordeum vulgare	Low temperature responsive element
BnaC02T0241600ZS	TGACG-motif	TGACG	1594	5	-	Hordeum vulgare	MeJA responsive element
BnaC02T0241600ZS	ABRE	ACGTG	281	5	+	Arabidopsis thaliana	Abscisic acid responsiveness
BnaC02T0241600ZS	ABRE	ACGTG	1366	5	-	Arabidopsis thaliana	Abscisic acid responsiveness
BnaC02T0241600ZS	ABRE	ACGTG	1652	5	-	Arabidopsis thaliana	Abscisic acid responsiveness
BnaC02T0241600ZS	TCA-element	CCATCTTTTT	1343	9	+	Nicotiana tabacum	Salt responsive element
BnaC02T0241600ZS	TCA-element	CCATCTTTTT	1660	9	+	Nicotiana tabacum	Salt responsive element
BnaC02T0241600ZS	TGA-element	AACGAC	251	6	+	Brassica oleracea	Auxin responsive element
BnaC02T0241600ZS	TGA-element	AACGAC	1473	6	+	Brassica oleracea	Auxin responsive element
BnaC02T0241600ZS	CGTCA-motif	CGTCA	1594	5	+	Hordeum vulgare	MeJA responsive element
BnaC02T0241600ZS	ARE	AAACCA	221	6	+	Zea mays	Anaerobic responsive element
BnaC02T0241600ZS	ARE	AAACCA	412	6	+	Zea mays	Anaerobic responsive element
BnaC02T0241600ZS	ARE	AAACCA	669	6	-	Zea mays	Anaerobic responsive element
BnaC02T0241600ZS	ARE	AAACCA	1169	6	-	Zea mays	Anaerobic responsive element
BnaC02T0241600ZS	ARE	AAACCA	1195	6	-	Zea mays	Anaerobic responsive element
BnaC02T0241600ZS	ARE	AAACCA	1648	6	+	Zea mays	Anaerobic responsive element
BnaC02T0241600ZS	LTR	CCGAAA	409	6	+	Hordeum vulgare	Low temperature responsive element
BnaC02T0241600ZS	LTR	CCGAAA	1726	6	+	Hordeum vulgare	Low temperature responsive element
BnaC02T0261700ZS	TCA-element	CCATCTTTTT	1971	9	+	Nicotiana tabacum	Salt responsive element
BnaC02T0261700ZS	TGA-element	AACGAC	794	6	-	Brassica oleracea	Auxin responsive element
BnaC02T0261700ZS	TGA-element	AACGAC	961	6	+	Brassica oleracea	Auxin responsive element
BnaC02T0261700ZS	ARE	AAACCA	198	6	+	Zea mays	Anaerobic responsive element
BnaC02T0261700ZS	ARE	AAACCA	1116	6	-	Zea mays	Anaerobic responsive element
BnaC02T0521300ZS	TGACG-motif	TGACG	404	5	+	Hordeum vulgare	MeJA responsive element
BnaC02T0521300ZS	TGACG-motif	TGACG	550	5	-	Hordeum vulgare	MeJA responsive element
BnaC02T0521300ZS	TGACG-motif	TGACG	686	5	-	Hordeum vulgare	MeJA responsive element
BnaC02T0521300ZS	TGACG-motif	TGACG	1514	5	-	Hordeum vulgare	MeJA responsive element
BnaC02T0521300ZS	TGACG-motif	TGACG	1603	5	-	Hordeum vulgare	MeJA responsive element
BnaC02T0521300ZS	TCA-element	TCAGAAGAGG	1922	9	-	Brassica oleracea	Salt responsive element
BnaC02T0521300ZS	ABRE	AACCCGG	1444	7	-	Arabidopsis thaliana	Abscisic acid responsiveness
BnaC02T0521300ZS	ABRE	ACGTG	1765	5	+	Arabidopsis thaliana	Abscisic acid responsiveness
BnaC02T0521300ZS	ARE	AAACCA	472	6	-	Zea mays	Anaerobic responsive element
BnaC02T0521300ZS	ARE	AAACCA	668	6	-	Zea mays	Anaerobic responsive element
BnaC02T0521300ZS	ARE	AAACCA	1964	6	+	Zea mays	Anaerobic responsive element
BnaC02T0521300ZS	CGTCA-motif	CGTCA	404	5	-	Hordeum vulgare	MeJA responsive element
BnaC02T0521300ZS	CGTCA-motif	CGTCA	550	5	+	Hordeum vulgare	MeJA responsive element
BnaC02T0521300ZS	CGTCA-motif	CGTCA	686	5	+	Hordeum vulgare	MeJA responsive element
BnaC02T0521300ZS	CGTCA-motif	CGTCA	1514	5	+	Hordeum vulgare	MeJA responsive element
BnaC02T0521300ZS	CGTCA-motif	CGTCA	1603	5	+	Hordeum vulgare	MeJA responsive element
BnaC02T0521300ZS	P-box	CCTTTTG	1436	7	-	Oryza sativa	Gibberellin responsive element
BnaC02T0521300ZS	P-box	CCTTTTG	1822	7	-	Oryza sativa	Gibberellin responsive element
BnaC02T0524000ZS	TCA-element	CCATCTTTTT	249	9	+	Nicotiana tabacum	Salt responsive element
BnaC02T0524000ZS	ABRE	CGTACGTGCA	682	9	+	Hordeum vulgare	Abscisic acid responsiveness
BnaC02T0524000ZS	AuxRR-core	GGTCCAT	1014	7	+	Nicotiana tabacum	Auxin responsive element
BnaC02T0524000ZS	ARE	AAACCA	127	6	+	Zea mays	Anaerobic responsive element
BnaC02T0524000ZS	ARE	AAACCA	1177	6	-	Zea mays	Anaerobic responsive element
BnaC02T0524000ZS	ARE	AAACCA	1817	6	-	Zea mays	Anaerobic responsive element
BnaC02T0524000ZS	ARE	AAACCA	1972	6	+	Zea mays	Anaerobic responsive element
BnaC03T0037100ZS	LTR	CCGAAA	352	6	-	Hordeum vulgare	Low temperature responsive element
BnaC03T0037100ZS	LTR	CCGAAA	1436	6	-	Hordeum vulgare	Low temperature responsive element
BnaC03T0037100ZS	ARE	AAACCA	939	6	+	Zea mays	Anaerobic responsive element
BnaC03T0037100ZS	CGTCA-motif	CGTCA	681	5	+	Hordeum vulgare	MeJA responsive element
BnaC03T0037100ZS	CGTCA-motif	CGTCA	1556	5	+	Hordeum vulgare	MeJA responsive element
BnaC03T0037100ZS	GARE-motif	TCTGTTG	1773	7	+	Brassica oleracea	Gibberellin responsive element
BnaC03T0037100ZS	TGACG-motif	TGACG	681	5	-	Hordeum vulgare	MeJA responsive element
BnaC03T0037100ZS	TGACG-motif	TGACG	1556	5	-	Hordeum vulgare	MeJA responsive element
BnaC03T0037100ZS	AuxRR-core	GGTCCAT	850	7	+	Nicotiana tabacum	Auxin responsive element
BnaC03T0037100ZS	AuxRR-core	GGTCCAT	926	7	+	Nicotiana tabacum	Auxin responsive element
BnaC03T0037100ZS	TGA-element	AACGAC	503	6	-	Brassica oleracea	Auxin responsive element
BnaC03T0037100ZS	TGA-element	AACGAC	510	6	-	Brassica oleracea	Auxin responsive element
BnaC03T0037100ZS	MBS	CAACTG	1901	6	+	Arabidopsis thaliana	Drought responsive element
BnaC03T0037100ZS	ABRE	ACGTG	1312	5	+	Arabidopsis thaliana	Abscisic acid responsiveness
BnaC03T0037100ZS	ABRE	CACGTG	1595	6	-	Arabidopsis thaliana	Abscisic acid responsiveness
BnaC03T0037100ZS	ABRE	ACGTG	1596	5	+	Arabidopsis thaliana	Abscisic acid responsiveness
BnaC03T0039100ZS	ARE	AAACCA	853	6	+	Zea mays	Anaerobic responsive element
BnaC03T0039100ZS	CGTCA-motif	CGTCA	990	5	-	Hordeum vulgare	MeJA responsive element
BnaC03T0039100ZS	CGTCA-motif	CGTCA	1542	5	+	Hordeum vulgare	MeJA responsive element
BnaC03T0039100ZS	TATC-box	TATCCCA	1559	7	+	Oryza sativa	Gibberellin responsive element
BnaC03T0039100ZS	TGACG-motif	TGACG	990	5	+	Hordeum vulgare	MeJA responsive element
BnaC03T0039100ZS	TGACG-motif	TGACG	1542	5	-	Hordeum vulgare	MeJA responsive element
BnaC03T0039100ZS	ABRE	ACGTG	992	5	+	Arabidopsis thaliana	Abscisic acid responsiveness
BnaC03T0039100ZS	ABRE	ACGTG	1540	5	-	Arabidopsis thaliana	Abscisic acid responsiveness
BnaC03T0039100ZS	ABRE	ACGTG	1623	5	+	Arabidopsis thaliana	Abscisic acid responsiveness
BnaC03T0260500ZS	GARE-motif	TCTGTTG	613	7	-	Brassica oleracea	Gibberellin responsive element
BnaC03T0260500ZS	AuxRR-core	GGTCCAT	749	7	-	Nicotiana tabacum	Auxin responsive element
BnaC03T0260500ZS	TGACG-motif	TGACG	860	5	+	Hordeum vulgare	MeJA responsive element
BnaC03T0260500ZS	TGACG-motif	TGACG	1606	5	+	Hordeum vulgare	MeJA responsive element
BnaC03T0260500ZS	TCA-element	TCAGAAGAGG	392	9	+	Brassica oleracea	Salt responsive element
BnaC03T0260500ZS	ABRE	ACGTG	569	5	-	Arabidopsis thaliana	Abscisic acid responsiveness
BnaC03T0260500ZS	ABRE	ACGTG	862	5	+	Arabidopsis thaliana	Abscisic acid responsiveness
BnaC03T0260500ZS	ABRE	CACGTG	1793	6	-	Arabidopsis thaliana	Abscisic acid responsiveness
BnaC03T0260500ZS	ABRE	ACGTG	1794	5	+	Arabidopsis thaliana	Abscisic acid responsiveness
BnaC03T0260500ZS	ABRE	ACGTG	1937	5	+	Arabidopsis thaliana	Abscisic acid responsiveness
BnaC03T0260500ZS	ARE	AAACCA	838	6	+	Zea mays	Anaerobic responsive element
BnaC03T0260500ZS	ARE	AAACCA	1170	6	-	Zea mays	Anaerobic responsive element
BnaC03T0260500ZS	ARE	AAACCA	1333	6	-	Zea mays	Anaerobic responsive element
BnaC03T0260500ZS	CGTCA-motif	CGTCA	860	5	-	Hordeum vulgare	MeJA responsive element
BnaC03T0260500ZS	CGTCA-motif	CGTCA	1606	5	-	Hordeum vulgare	MeJA responsive element
BnaC03T0260500ZS	P-box	CCTTTTG	1494	7	+	Oryza sativa	Gibberellin responsive element
BnaC03T0344300ZS	ARE	AAACCA	123	6	+	Zea mays	Anaerobic responsive element
BnaC03T0344300ZS	ARE	AAACCA	173	6	-	Zea mays	Anaerobic responsive element
BnaC03T0344300ZS	ARE	AAACCA	1807	6	-	Zea mays	Anaerobic responsive element
BnaC03T0344300ZS	P-box	CCTTTTG	540	7	+	Oryza sativa	Gibberellin responsive element
BnaC03T0344300ZS	P-box	CCTTTTG	1912	7	+	Oryza sativa	Gibberellin responsive element
BnaC03T0344300ZS	TCA-element	CCATCTTTTT	1324	9	-	Nicotiana tabacum	Salt responsive element
BnaC03T0344300ZS	ABRE	ACGTG	1400	5	-	Arabidopsis thaliana	Abscisic acid responsiveness
BnaC03T0408900ZS	TGACG-motif	TGACG	429	5	-	Hordeum vulgare	MeJA responsive element
BnaC03T0408900ZS	TGACG-motif	TGACG	1896	5	-	Hordeum vulgare	MeJA responsive element
BnaC03T0408900ZS	TCA-element	TCAGAAGAGG	1717	9	+	Brassica oleracea	Salt responsive element
BnaC03T0408900ZS	TCA-element	TCAGAAGAGG	1821	9	+	Brassica oleracea	Salt responsive element
BnaC03T0408900ZS	TCA-element	CCATCTTTTT	1954	9	+	Nicotiana tabacum	Salt responsive element
BnaC03T0408900ZS	ABRE	ACGTG	527	5	+	Arabidopsis thaliana	Abscisic acid responsiveness
BnaC03T0408900ZS	MBS	CAACTG	671	6	-	Arabidopsis thaliana	Drought responsive element
BnaC03T0408900ZS	MBS	CAACTG	1890	6	-	Arabidopsis thaliana	Drought responsive element
BnaC03T0408900ZS	ARE	AAACCA	1906	6	+	Zea mays	Anaerobic responsive element
BnaC03T0408900ZS	CGTCA-motif	CGTCA	429	5	+	Hordeum vulgare	MeJA responsive element
BnaC03T0408900ZS	CGTCA-motif	CGTCA	1896	5	+	Hordeum vulgare	MeJA responsive element
BnaC03T0408900ZS	P-box	CCTTTTG	1143	7	-	Oryza sativa	Gibberellin responsive element
BnaC03T0429200ZS	TCA-element	CCATCTTTTT	1358	9	-	Nicotiana tabacum	Salt responsive element
BnaC03T0429200ZS	TGACG-motif	TGACG	1843	5	-	Hordeum vulgare	MeJA responsive element
BnaC03T0429200ZS	CGTCA-motif	CGTCA	1843	5	+	Hordeum vulgare	MeJA responsive element
BnaC03T0620400ZS	TGACG-motif	TGACG	694	5	-	Hordeum vulgare	MeJA responsive element
BnaC03T0620400ZS	TGACG-motif	TGACG	1669	5	+	Hordeum vulgare	MeJA responsive element
BnaC03T0620400ZS	TGACG-motif	TGACG	1803	5	+	Hordeum vulgare	MeJA responsive element
BnaC03T0620400ZS	TGACG-motif	TGACG	1858	5	+	Hordeum vulgare	MeJA responsive element
BnaC03T0620400ZS	MBS	CAACTG	7	6	-	Arabidopsis thaliana	Drought responsive element
BnaC03T0620400ZS	MBS	CAACTG	454	6	-	Arabidopsis thaliana	Drought responsive element
BnaC03T0620400ZS	ABRE	ACGTG	1116	5	+	Arabidopsis thaliana	Abscisic acid responsiveness
BnaC03T0620400ZS	ABRE	CACGTG	1262	6	-	Arabidopsis thaliana	Abscisic acid responsiveness
BnaC03T0620400ZS	ABRE	ACGTG	1263	5	+	Arabidopsis thaliana	Abscisic acid responsiveness
BnaC03T0620400ZS	TGA-element	AACGAC	1282	6	+	Brassica oleracea	Auxin responsive element
BnaC03T0620400ZS	CGTCA-motif	CGTCA	694	5	+	Hordeum vulgare	MeJA responsive element
BnaC03T0620400ZS	CGTCA-motif	CGTCA	1669	5	-	Hordeum vulgare	MeJA responsive element
BnaC03T0620400ZS	CGTCA-motif	CGTCA	1803	5	-	Hordeum vulgare	MeJA responsive element
BnaC03T0620400ZS	CGTCA-motif	CGTCA	1858	5	-	Hordeum vulgare	MeJA responsive element
BnaC03T0620400ZS	ARE	AAACCA	109	6	+	Zea mays	Anaerobic responsive element
BnaC03T0663600ZS	P-box	CCTTTTG	632	7	+	Oryza sativa	Gibberellin responsive element
BnaC03T0663600ZS	ARE	AAACCA	352	6	+	Zea mays	Anaerobic responsive element
BnaC03T0663600ZS	ARE	AAACCA	1509	6	-	Zea mays	Anaerobic responsive element
BnaC03T0663600ZS	ARE	AAACCA	1544	6	-	Zea mays	Anaerobic responsive element
BnaC03T0663600ZS	ARE	AAACCA	1551	6	-	Zea mays	Anaerobic responsive element
BnaC03T0663600ZS	CGTCA-motif	CGTCA	286	5	-	Hordeum vulgare	MeJA responsive element
BnaC03T0663600ZS	TCA-element	CCATCTTTTT	1750	9	+	Nicotiana tabacum	Salt responsive element
BnaC03T0663600ZS	TGA-element	AACGAC	42	6	+	Brassica oleracea	Auxin responsive element
BnaC03T0663600ZS	MBS	CAACTG	820	6	-	Arabidopsis thaliana	Drought responsive element
BnaC03T0663600ZS	TGACG-motif	TGACG	286	5	+	Hordeum vulgare	MeJA responsive element
BnaC04T0060500ZS	TGACG-motif	TGACG	139	5	+	Hordeum vulgare	MeJA responsive element
BnaC04T0060500ZS	TGACG-motif	TGACG	761	5	+	Hordeum vulgare	MeJA responsive element
BnaC04T0060500ZS	TGACG-motif	TGACG	1432	5	+	Hordeum vulgare	MeJA responsive element
BnaC04T0060500ZS	TGA-element	AACGAC	1957	6	-	Brassica oleracea	Auxin responsive element
BnaC04T0060500ZS	ABRE	ACGTG	41	5	-	Arabidopsis thaliana	Abscisic acid responsiveness
BnaC04T0060500ZS	ABRE	ACGTG	141	5	+	Arabidopsis thaliana	Abscisic acid responsiveness
BnaC04T0060500ZS	ABRE	AACCCGG	1159	7	-	Arabidopsis thaliana	Abscisic acid responsiveness
BnaC04T0060500ZS	ABRE	CACGTG	1750	6	-	Arabidopsis thaliana	Abscisic acid responsiveness
BnaC04T0060500ZS	ABRE	ACGTG	1751	5	+	Arabidopsis thaliana	Abscisic acid responsiveness
BnaC04T0060500ZS	ABRE	ACGTG	1893	5	+	Arabidopsis thaliana	Abscisic acid responsiveness
BnaC04T0060500ZS	LTR	CCGAAA	819	6	-	Hordeum vulgare	Low temperature responsive element
BnaC04T0060500ZS	ARE	AAACCA	1085	6	-	Zea mays	Anaerobic responsive element
BnaC04T0060500ZS	ARE	AAACCA	1529	6	-	Zea mays	Anaerobic responsive element
BnaC04T0060500ZS	ARE	AAACCA	1541	6	+	Zea mays	Anaerobic responsive element
BnaC04T0060500ZS	ARE	AAACCA	1570	6	-	Zea mays	Anaerobic responsive element
BnaC04T0060500ZS	CGTCA-motif	CGTCA	139	5	-	Hordeum vulgare	MeJA responsive element
BnaC04T0060500ZS	CGTCA-motif	CGTCA	761	5	-	Hordeum vulgare	MeJA responsive element
BnaC04T0060500ZS	CGTCA-motif	CGTCA	1432	5	-	Hordeum vulgare	MeJA responsive element
BnaC04T0060500ZS	TATC-box	TATCCCA	1760	7	+	Oryza sativa	Gibberellin responsive element
BnaC04T0168800ZS	ABRE	TACGTGTC	413	8	+	Oryza sativa	Abscisic acid responsiveness
BnaC04T0168800ZS	ABRE	ACGTG	414	5	+	Arabidopsis thaliana	Abscisic acid responsiveness
BnaC04T0168800ZS	TCA-element	CCATCTTTTT	840	9	-	Nicotiana tabacum	Salt responsive element
BnaC04T0168800ZS	TCA-element	TCAGAAGAGG	1459	9	-	Brassica oleracea	Salt responsive element
BnaC04T0168800ZS	TGACG-motif	TGACG	1134	5	-	Hordeum vulgare	MeJA responsive element
BnaC04T0168800ZS	P-box	CCTTTTG	1429	7	-	Oryza sativa	Gibberellin responsive element
BnaC04T0168800ZS	CGTCA-motif	CGTCA	1134	5	+	Hordeum vulgare	MeJA responsive element
BnaC04T0168800ZS	ARE	AAACCA	1894	6	+	Zea mays	Anaerobic responsive element
BnaC04T0168800ZS	LTR	CCGAAA	492	6	-	Hordeum vulgare	Low temperature responsive element
BnaC04T0410600ZS	P-box	CCTTTTG	340	7	+	Oryza sativa	Gibberellin responsive element
BnaC04T0410600ZS	SARE	TTCGACCATCTT	1066	11	+	Nicotiana tabacum	Salt responsive element
BnaC04T0410600ZS	CGTCA-motif	CGTCA	352	5	-	Hordeum vulgare	MeJA responsive element
BnaC04T0410600ZS	CGTCA-motif	CGTCA	994	5	-	Hordeum vulgare	MeJA responsive element
BnaC04T0410600ZS	CGTCA-motif	CGTCA	1660	5	+	Hordeum vulgare	MeJA responsive element
BnaC04T0410600ZS	TGA-element	AACGAC	446	6	-	Brassica oleracea	Auxin responsive element
BnaC04T0410600ZS	ABRE	ACGTG	736	5	+	Arabidopsis thaliana	Abscisic acid responsiveness
BnaC04T0410600ZS	ABRE	ACGTG	1391	5	+	Arabidopsis thaliana	Abscisic acid responsiveness
BnaC04T0410600ZS	TGACG-motif	TGACG	352	5	+	Hordeum vulgare	MeJA responsive element
BnaC04T0410600ZS	TGACG-motif	TGACG	994	5	+	Hordeum vulgare	MeJA responsive element
BnaC04T0410600ZS	TGACG-motif	TGACG	1660	5	-	Hordeum vulgare	MeJA responsive element
BnaC05T0259700ZS	TCA-element	CCATCTTTTT	1760	9	+	Nicotiana tabacum	Salt responsive element
BnaC05T0259700ZS	TGA-element	AACGAC	675	6	+	Brassica oleracea	Auxin responsive element
BnaC05T0259700ZS	MBS	CAACTG	1239	6	-	Arabidopsis thaliana	Drought responsive element
BnaC05T0259700ZS	MBS	CAACTG	1836	6	+	Arabidopsis thaliana	Drought responsive element
BnaC05T0259700ZS	ARE	AAACCA	208	6	-	Zea mays	Anaerobic responsive element
BnaC05T0259700ZS	TATC-box	TATCCCA	345	7	+	Oryza sativa	Gibberellin responsive element
BnaC05T0413400ZS	ABRE	ACGTG	811	5	-	Arabidopsis thaliana	Abscisic acid responsiveness
BnaC05T0413400ZS	ARE	AAACCA	241	6	+	Zea mays	Anaerobic responsive element
BnaC05T0413400ZS	ARE	AAACCA	277	6	+	Zea mays	Anaerobic responsive element
BnaC05T0413400ZS	ARE	AAACCA	307	6	+	Zea mays	Anaerobic responsive element
BnaC05T0413400ZS	ARE	AAACCA	332	6	+	Zea mays	Anaerobic responsive element
BnaC05T0413400ZS	ARE	AAACCA	346	6	+	Zea mays	Anaerobic responsive element
BnaC05T0413400ZS	ARE	AAACCA	360	6	+	Zea mays	Anaerobic responsive element
BnaC05T0413400ZS	ARE	AAACCA	374	6	+	Zea mays	Anaerobic responsive element
BnaC05T0413400ZS	ARE	AAACCA	1509	6	+	Zea mays	Anaerobic responsive element
BnaC05T0452400ZS	MBS	CAACTG	1696	6	-	Arabidopsis thaliana	Drought responsive element
BnaC05T0452400ZS	TCA-element	CCATCTTTTT	1818	9	-	Nicotiana tabacum	Salt responsive element
BnaC05T0452400ZS	TGACG-motif	TGACG	1353	5	+	Hordeum vulgare	MeJA responsive element
BnaC05T0452400ZS	TGACG-motif	TGACG	1988	5	-	Hordeum vulgare	MeJA responsive element
BnaC05T0452400ZS	CGTCA-motif	CGTCA	1353	5	-	Hordeum vulgare	MeJA responsive element
BnaC05T0452400ZS	CGTCA-motif	CGTCA	1988	5	+	Hordeum vulgare	MeJA responsive element
BnaC05T0566500ZS	LTR	CCGAAA	635	6	+	Hordeum vulgare	Low temperature responsive element
BnaC05T0566500ZS	LTR	CCGAAA	1119	6	-	Hordeum vulgare	Low temperature responsive element
BnaC05T0566500ZS	LTR	CCGAAA	1154	6	-	Hordeum vulgare	Low temperature responsive element
BnaC05T0566500ZS	ARE	AAACCA	184	6	-	Zea mays	Anaerobic responsive element
BnaC05T0566500ZS	ARE	AAACCA	359	6	+	Zea mays	Anaerobic responsive element
BnaC05T0566500ZS	ARE	AAACCA	803	6	-	Zea mays	Anaerobic responsive element
BnaC05T0566500ZS	ARE	AAACCA	1785	6	-	Zea mays	Anaerobic responsive element
BnaC05T0566500ZS	ARE	AAACCA	1891	6	-	Zea mays	Anaerobic responsive element
BnaC05T0566500ZS	CGTCA-motif	CGTCA	808	5	-	Hordeum vulgare	MeJA responsive element
BnaC05T0566500ZS	MBS	CAACTG	242	6	-	Arabidopsis thaliana	Drought responsive element
BnaC05T0566500ZS	AuxRE	TGTCTCAATAAG	1488	11	+	Glycine max	Auxin responsive element
BnaC05T0566500ZS	GARE-motif	TCTGTTG	1262	7	+	Brassica oleracea	Gibberellin responsive element
BnaC05T0566500ZS	TGACG-motif	TGACG	808	5	+	Hordeum vulgare	MeJA responsive element
BnaC05T0569300ZS	ABRE	ACGTG	1113	5	-	Arabidopsis thaliana	Abscisic acid responsiveness
BnaC05T0569300ZS	TGA-element	AACGAC	1071	6	+	Brassica oleracea	Auxin responsive element
BnaC05T0569300ZS	TCA-element	CCATCTTTTT	146	10	+	Nicotiana tabacum	Salt responsive element
BnaC05T0569300ZS	TGACG-motif	TGACG	1383	5	-	Hordeum vulgare	MeJA responsive element
BnaC05T0569300ZS	CGTCA-motif	CGTCA	1383	5	+	Hordeum vulgare	MeJA responsive element
BnaC05T0569300ZS	ARE	AAACCA	633	6	+	Zea mays	Anaerobic responsive element
BnaC05T0569300ZS	ARE	AAACCA	707	6	+	Zea mays	Anaerobic responsive element
BnaC06T0305200ZS	ARE	AAACCA	1101	6	+	Zea mays	Anaerobic responsive element
BnaC06T0305200ZS	ARE	AAACCA	1172	6	-	Zea mays	Anaerobic responsive element
BnaC06T0305200ZS	CGTCA-motif	CGTCA	752	5	-	Hordeum vulgare	MeJA responsive element
BnaC06T0305200ZS	CGTCA-motif	CGTCA	1500	5	-	Hordeum vulgare	MeJA responsive element
BnaC06T0305200ZS	P-box	CCTTTTG	949	7	-	Oryza sativa	Gibberellin responsive element
BnaC06T0305200ZS	GARE-motif	TCTGTTG	1368	7	+	Brassica oleracea	Gibberellin responsive element
BnaC06T0305200ZS	TGACG-motif	TGACG	752	5	+	Hordeum vulgare	MeJA responsive element
BnaC06T0305200ZS	TGACG-motif	TGACG	1500	5	+	Hordeum vulgare	MeJA responsive element
BnaC06T0305200ZS	TCA-element	CCATCTTTTT	1351	9	+	Nicotiana tabacum	Salt responsive element
BnaC06T0305200ZS	TCA-element	CCATCTTTTT	1648	9	+	Nicotiana tabacum	Salt responsive element
BnaC06T0305200ZS	TGA-element	AACGAC	1075	6	+	Brassica oleracea	Auxin responsive element
BnaC06T0305200ZS	TGA-element	AACGAC	1488	6	+	Brassica oleracea	Auxin responsive element
BnaC06T0305200ZS	ABRE	GACACGTACGT	326	10	+	Oryza sativa	Abscisic acid responsiveness
BnaC06T0305200ZS	ABRE	CACGTG	332	6	+	Arabidopsis thaliana	Abscisic acid responsiveness
BnaC06T0305200ZS	ABRE	ACGTG	333	5	+	Arabidopsis thaliana	Abscisic acid responsiveness
BnaC06T0305200ZS	ABRE	ACGTG	624	5	+	Arabidopsis thaliana	Abscisic acid responsiveness
BnaC06T0305200ZS	ABRE	CGCACGTGTC	1374	9	-	Hordeum vulgare	Abscisic acid responsiveness
BnaC06T0305200ZS	ABRE	ACGTG	1376	5	-	Arabidopsis thaliana	Abscisic acid responsiveness
BnaC06T0305200ZS	ABRE	CGTACGTGCA	1378	9	+	Hordeum vulgare	Abscisic acid responsiveness
BnaC06T0305200ZS	MBS	CAACTG	1280	6	-	Arabidopsis thaliana	Drought responsive element
BnaC06T0321700ZS	ARE	AAACCA	298	6	+	Zea mays	Anaerobic responsive element
BnaC06T0321700ZS	ARE	AAACCA	1873	6	-	Zea mays	Anaerobic responsive element
BnaC06T0321700ZS	ARE	AAACCA	1933	6	-	Zea mays	Anaerobic responsive element
BnaC06T0321700ZS	CGTCA-motif	CGTCA	128	5	+	Hordeum vulgare	MeJA responsive element
BnaC06T0321700ZS	CGTCA-motif	CGTCA	483	5	+	Hordeum vulgare	MeJA responsive element
BnaC06T0321700ZS	P-box	CCTTTTG	232	7	-	Oryza sativa	Gibberellin responsive element
BnaC06T0321700ZS	TGACG-motif	TGACG	128	5	-	Hordeum vulgare	MeJA responsive element
BnaC06T0321700ZS	TGACG-motif	TGACG	483	5	-	Hordeum vulgare	MeJA responsive element
BnaC06T0321700ZS	TGA-element	AACGAC	1546	6	-	Brassica oleracea	Auxin responsive element
BnaC06T0321700ZS	ABRE	ACGTG	778	5	+	Arabidopsis thaliana	Abscisic acid responsiveness
BnaC06T0321700ZS	ABRE	ACGTG	958	5	-	Arabidopsis thaliana	Abscisic acid responsiveness
BnaC06T0321700ZS	MBS	CAACTG	1717	6	+	Arabidopsis thaliana	Drought responsive element
BnaC06T0335100ZS	CGTCA-motif	CGTCA	926	5	+	Hordeum vulgare	MeJA responsive element
BnaC06T0335100ZS	GC-motif	CCCCCG	982	6	-	Zea mays	Anaerobic responsive element
BnaC06T0335100ZS	ARE	AAACCA	852	6	-	Zea mays	Anaerobic responsive element
BnaC06T0335100ZS	TGA-element	AACGAC	946	6	+	Brassica oleracea	Auxin responsive element
BnaC06T0335100ZS	TGA-element	AACGAC	1407	6	-	Brassica oleracea	Auxin responsive element
BnaC06T0335100ZS	TGACG-motif	TGACG	926	5	-	Hordeum vulgare	MeJA responsive element
BnaC06T0335100ZS	GARE-motif	TCTGTTG	1414	7	+	Brassica oleracea	Gibberellin responsive element
BnaC06T0353200ZS	TGA-element	AACGAC	1655	6	+	Brassica oleracea	Auxin responsive element
BnaC06T0353200ZS	TCA-element	TCAGAAGAGG	878	10	-	Brassica oleracea	Salt responsive element
BnaC06T0353200ZS	MBS	CAACTG	267	6	-	Arabidopsis thaliana	Drought responsive element
BnaC06T0353200ZS	MBS	CAACTG	425	6	-	Arabidopsis thaliana	Drought responsive element
BnaC06T0353200ZS	GARE-motif	TCTGTTG	1551	7	+	Brassica oleracea	Gibberellin responsive element
BnaC06T0353200ZS	TGACG-motif	TGACG	856	5	+	Hordeum vulgare	MeJA responsive element
BnaC06T0353200ZS	TGACG-motif	TGACG	1351	5	+	Hordeum vulgare	MeJA responsive element
BnaC06T0353200ZS	P-box	CCTTTTG	486	7	-	Oryza sativa	Gibberellin responsive element
BnaC06T0353200ZS	ARE	AAACCA	601	6	-	Zea mays	Anaerobic responsive element
BnaC06T0353200ZS	CGTCA-motif	CGTCA	856	5	-	Hordeum vulgare	MeJA responsive element
BnaC06T0353200ZS	CGTCA-motif	CGTCA	1351	5	-	Hordeum vulgare	MeJA responsive element
BnaC06T0353200ZS	TATC-box	TATCCCA	276	7	+	Oryza sativa	Gibberellin responsive element
BnaC06T0353200ZS	TATC-box	TATCCCA	1391	7	+	Oryza sativa	Gibberellin responsive element
BnaC06T0362700ZS	P-box	CCTTTTG	1201	7	-	Oryza sativa	Gibberellin responsive element
BnaC06T0362700ZS	CGTCA-motif	CGTCA	496	5	+	Hordeum vulgare	MeJA responsive element
BnaC06T0362700ZS	CGTCA-motif	CGTCA	1049	5	+	Hordeum vulgare	MeJA responsive element
BnaC06T0362700ZS	CGTCA-motif	CGTCA	1467	5	-	Hordeum vulgare	MeJA responsive element
BnaC06T0362700ZS	ARE	AAACCA	797	6	+	Zea mays	Anaerobic responsive element
BnaC06T0362700ZS	ARE	AAACCA	904	6	-	Zea mays	Anaerobic responsive element
BnaC06T0362700ZS	ARE	AAACCA	1141	6	-	Zea mays	Anaerobic responsive element
BnaC06T0362700ZS	MBS	CAACTG	499	6	-	Arabidopsis thaliana	Drought responsive element
BnaC06T0362700ZS	ABRE	ACGTG	1338	5	-	Arabidopsis thaliana	Abscisic acid responsiveness
BnaC06T0362700ZS	ABRE	CGTACGTGCA	1340	9	+	Hordeum vulgare	Abscisic acid responsiveness
BnaC06T0362700ZS	ABRE	ACGTG	1631	5	-	Arabidopsis thaliana	Abscisic acid responsiveness
BnaC06T0362700ZS	TGA-element	AACGAC	1036	6	+	Brassica oleracea	Auxin responsive element
BnaC06T0362700ZS	TGA-element	AACGAC	1455	6	+	Brassica oleracea	Auxin responsive element
BnaC06T0362700ZS	TGACG-motif	TGACG	496	5	-	Hordeum vulgare	MeJA responsive element
BnaC06T0362700ZS	TGACG-motif	TGACG	1049	5	-	Hordeum vulgare	MeJA responsive element
BnaC06T0362700ZS	TGACG-motif	TGACG	1467	5	+	Hordeum vulgare	MeJA responsive element
BnaC06T0386600ZS	ARE	AAACCA	306	6	+	Zea mays	Anaerobic responsive element
BnaC06T0386600ZS	ARE	AAACCA	679	6	+	Zea mays	Anaerobic responsive element
BnaC06T0386600ZS	ARE	AAACCA	694	6	-	Zea mays	Anaerobic responsive element
BnaC06T0386600ZS	ARE	AAACCA	772	6	-	Zea mays	Anaerobic responsive element
BnaC06T0386600ZS	MBS	CAACTG	338	6	+	Arabidopsis thaliana	Drought responsive element
BnaC06T0386600ZS	TGA-element	AACGAC	206	6	+	Brassica oleracea	Auxin responsive element
BnaC07T0302100ZS	CGTCA-motif	CGTCA	714	5	+	Hordeum vulgare	MeJA responsive element
BnaC07T0302100ZS	ARE	AAACCA	757	6	-	Zea mays	Anaerobic responsive element
BnaC07T0302100ZS	ARE	AAACCA	902	6	-	Zea mays	Anaerobic responsive element
BnaC07T0302100ZS	ARE	AAACCA	1623	6	+	Zea mays	Anaerobic responsive element
BnaC07T0302100ZS	ARE	AAACCA	1665	6	+	Zea mays	Anaerobic responsive element
BnaC07T0302100ZS	P-box	CCTTTTG	1090	7	+	Oryza sativa	Gibberellin responsive element
BnaC07T0302100ZS	TGACG-motif	TGACG	714	5	-	Hordeum vulgare	MeJA responsive element
BnaC07T0302100ZS	TGA-element	AACGAC	1059	6	-	Brassica oleracea	Auxin responsive element
BnaC07T0373600ZS	ARE	AAACCA	154	6	-	Zea mays	Anaerobic responsive element
BnaC07T0373600ZS	ARE	AAACCA	327	6	-	Zea mays	Anaerobic responsive element
BnaC07T0373600ZS	ARE	AAACCA	1966	6	+	Zea mays	Anaerobic responsive element
BnaC07T0373600ZS	LTR	CCGAAA	665	6	-	Hordeum vulgare	Low temperature responsive element
BnaC07T0373600ZS	LTR	CCGAAA	1604	6	+	Hordeum vulgare	Low temperature responsive element
BnaC07T0373600ZS	CGTCA-motif	CGTCA	1596	5	-	Hordeum vulgare	MeJA responsive element
BnaC07T0373600ZS	ABRE	TACGGTC	274	7	+	Arabidopsis thaliana	Abscisic acid responsiveness
BnaC07T0373600ZS	ABRE	ACGTG	977	5	-	Arabidopsis thaliana	Abscisic acid responsiveness
BnaC07T0373600ZS	ABRE	CACGTG	986	6	+	Arabidopsis thaliana	Abscisic acid responsiveness
BnaC07T0373600ZS	ABRE	ACGTG	987	5	+	Arabidopsis thaliana	Abscisic acid responsiveness
BnaC07T0373600ZS	ABRE	ACGTG	1598	5	+	Arabidopsis thaliana	Abscisic acid responsiveness
BnaC07T0373600ZS	ABRE	ACGTG	1640	5	-	Arabidopsis thaliana	Abscisic acid responsiveness
BnaC07T0373600ZS	ABRE	AACCCGG	1682	7	-	Arabidopsis thaliana	Abscisic acid responsiveness
BnaC07T0373600ZS	MBS	CAACTG	555	6	-	Arabidopsis thaliana	Drought responsive element
BnaC07T0373600ZS	GARE-motif	TCTGTTG	1164	7	-	Brassica oleracea	Gibberellin responsive element
BnaC07T0373600ZS	TGACG-motif	TGACG	1596	5	+	Hordeum vulgare	MeJA responsive element
BnaC07T0378100ZS	ARE	AAACCA	103	6	+	Zea mays	Anaerobic responsive element
BnaC07T0378100ZS	ARE	AAACCA	514	6	-	Zea mays	Anaerobic responsive element
BnaC07T0378100ZS	ARE	AAACCA	1144	6	-	Zea mays	Anaerobic responsive element
BnaC07T0378100ZS	LTR	CCGAAA	1312	6	+	Hordeum vulgare	Low temperature responsive element
BnaC07T0378100ZS	CGTCA-motif	CGTCA	11	5	+	Hordeum vulgare	MeJA responsive element
BnaC07T0378100ZS	P-box	CCTTTTG	1737	7	+	Oryza sativa	Gibberellin responsive element
BnaC07T0378100ZS	P-box	CCTTTTG	1903	7	+	Oryza sativa	Gibberellin responsive element
BnaC07T0378100ZS	TGACG-motif	TGACG	11	5	-	Hordeum vulgare	MeJA responsive element
BnaC07T0378100ZS	AuxRR-core	GGTCCAT	325	7	+	Nicotiana tabacum	Auxin responsive element
BnaC07T0378100ZS	TGA-element	AACGAC	643	6	+	Brassica oleracea	Auxin responsive element
BnaC07T0378100ZS	TCA-element	CCATCTTTTT	204	9	-	Nicotiana tabacum	Salt responsive element
BnaC07T0378100ZS	MBS	CAACTG	1931	6	-	Arabidopsis thaliana	Drought responsive element
BnaC07T0422500ZS	TGA-element	AACGAC	1668	6	-	Brassica oleracea	Auxin responsive element
BnaC07T0422500ZS	MBS	CAACTG	844	6	-	Arabidopsis thaliana	Drought responsive element
BnaC07T0422500ZS	MBS	CAACTG	1025	6	+	Arabidopsis thaliana	Drought responsive element
BnaC07T0422500ZS	MBS	CAACTG	1501	6	+	Arabidopsis thaliana	Drought responsive element
BnaC07T0422500ZS	TGACG-motif	TGACG	1674	5	-	Hordeum vulgare	MeJA responsive element
BnaC07T0422500ZS	LTR	CCGAAA	96	6	+	Hordeum vulgare	Low temperature responsive element
BnaC07T0422500ZS	ARE	AAACCA	68	6	+	Zea mays	Anaerobic responsive element
BnaC07T0422500ZS	ARE	AAACCA	413	6	-	Zea mays	Anaerobic responsive element
BnaC07T0422500ZS	ARE	AAACCA	751	6	+	Zea mays	Anaerobic responsive element
BnaC07T0422500ZS	ARE	AAACCA	1514	6	-	Zea mays	Anaerobic responsive element
BnaC07T0422500ZS	ARE	AAACCA	1705	6	-	Zea mays	Anaerobic responsive element
BnaC07T0422500ZS	ARE	AAACCA	1782	6	+	Zea mays	Anaerobic responsive element
BnaC07T0422500ZS	ARE	AAACCA	1926	6	-	Zea mays	Anaerobic responsive element
BnaC07T0422500ZS	CGTCA-motif	CGTCA	1674	5	+	Hordeum vulgare	MeJA responsive element
BnaC07T0422500ZS	TATC-box	TATCCCA	186	7	-	Oryza sativa	Gibberellin responsive element
BnaC09T0023100ZS	GARE-motif	TCTGTTG	262	7	-	Brassica oleracea	Gibberellin responsive element
BnaC09T0023100ZS	ABRE	ACGTG	766	5	+	Arabidopsis thaliana	Abscisic acid responsiveness
BnaC09T0023100ZS	ABRE	ACGTG	1391	5	+	Arabidopsis thaliana	Abscisic acid responsiveness
BnaC09T0023100ZS	MBS	CAACTG	1350	6	-	Arabidopsis thaliana	Drought responsive element
BnaC09T0023100ZS	TATC-box	TATCCCA	166	7	+	Oryza sativa	Gibberellin responsive element
BnaC09T0023100ZS	TATC-box	TATCCCA	322	7	-	Oryza sativa	Gibberellin responsive element
BnaC09T0023100ZS	ARE	AAACCA	740	6	-	Zea mays	Anaerobic responsive element
BnaC09T0023100ZS	P-box	CCTTTTG	629	7	+	Oryza sativa	Gibberellin responsive element
BnaC09T0063000ZS	LTR	CCGAAA	1041	6	-	Hordeum vulgare	Low temperature responsive element
BnaC09T0063000ZS	LTR	CCGAAA	1057	6	-	Hordeum vulgare	Low temperature responsive element
BnaC09T0063000ZS	LTR	CCGAAA	1065	6	-	Hordeum vulgare	Low temperature responsive element
BnaC09T0063000ZS	LTR	CCGAAA	1107	6	-	Hordeum vulgare	Low temperature responsive element
BnaC09T0063000ZS	LTR	CCGAAA	1502	6	+	Hordeum vulgare	Low temperature responsive element
BnaC09T0063000ZS	LTR	CCGAAA	1532	6	-	Hordeum vulgare	Low temperature responsive element
BnaC09T0063000ZS	LTR	CCGAAA	1583	6	-	Hordeum vulgare	Low temperature responsive element
BnaC09T0063000ZS	ARE	AAACCA	84	6	-	Zea mays	Anaerobic responsive element
BnaC09T0063000ZS	ARE	AAACCA	952	6	+	Zea mays	Anaerobic responsive element
BnaC09T0063000ZS	ARE	AAACCA	1275	6	-	Zea mays	Anaerobic responsive element
BnaC09T0063000ZS	ABRE	ACGTG	659	5	-	Arabidopsis thaliana	Abscisic acid responsiveness
BnaC09T0063000ZS	ABRE	CACGTG	668	6	+	Arabidopsis thaliana	Abscisic acid responsiveness
BnaC09T0063000ZS	ABRE	ACGTG	669	5	+	Arabidopsis thaliana	Abscisic acid responsiveness
BnaC09T0063000ZS	TCA-element	TCAGAAGAGG	1929	9	-	Brassica oleracea	Salt responsive element
BnaC09T0197900ZS	CGTCA-motif	CGTCA	882	5	-	Hordeum vulgare	MeJA responsive element
BnaC09T0197900ZS	CGTCA-motif	CGTCA	1560	5	+	Hordeum vulgare	MeJA responsive element
BnaC09T0197900ZS	CGTCA-motif	CGTCA	1764	5	-	Hordeum vulgare	MeJA responsive element
BnaC09T0197900ZS	ARE	AAACCA	329	6	-	Zea mays	Anaerobic responsive element
BnaC09T0197900ZS	ARE	AAACCA	449	6	-	Zea mays	Anaerobic responsive element
BnaC09T0197900ZS	ARE	AAACCA	960	6	-	Zea mays	Anaerobic responsive element
BnaC09T0197900ZS	ARE	AAACCA	1629	6	-	Zea mays	Anaerobic responsive element
BnaC09T0197900ZS	ABRE	AACCCGG	817	7	+	Arabidopsis thaliana	Abscisic acid responsiveness
BnaC09T0197900ZS	ABRE	AACCCGG	820	7	-	Arabidopsis thaliana	Abscisic acid responsiveness
BnaC09T0197900ZS	ABRE	ACGTG	884	5	+	Arabidopsis thaliana	Abscisic acid responsiveness
BnaC09T0197900ZS	TGA-element	AACGAC	304	6	-	Brassica oleracea	Auxin responsive element
BnaC09T0197900ZS	TGA-element	AACGAC	634	6	+	Brassica oleracea	Auxin responsive element
BnaC09T0197900ZS	TGACG-motif	TGACG	882	5	+	Hordeum vulgare	MeJA responsive element
BnaC09T0197900ZS	TGACG-motif	TGACG	1560	5	-	Hordeum vulgare	MeJA responsive element
BnaC09T0197900ZS	TGACG-motif	TGACG	1764	5	+	Hordeum vulgare	MeJA responsive element
BnaC09T0567700ZS	TGA-element	AACGAC	1443	6	+	Brassica oleracea	Auxin responsive element
BnaC09T0567700ZS	MBS	CAACTG	5	6	+	Arabidopsis thaliana	Drought responsive element
BnaC09T0567700ZS	TGACG-motif	TGACG	1707	5	+	Hordeum vulgare	MeJA responsive element
BnaC09T0567700ZS	GC-motif	CCCCCG	1459	6	-	Zea mays	Anaerobic responsive element
BnaC09T0567700ZS	LTR	CCGAAA	52	6	-	Hordeum vulgare	Low temperature responsive element
BnaC09T0567700ZS	LTR	CCGAAA	415	6	-	Hordeum vulgare	Low temperature responsive element
BnaC09T0567700ZS	LTR	CCGAAA	444	6	-	Hordeum vulgare	Low temperature responsive element
BnaC09T0567700ZS	ARE	AAACCA	932	6	+	Zea mays	Anaerobic responsive element
BnaC09T0567700ZS	ARE	AAACCA	1922	6	+	Zea mays	Anaerobic responsive element
BnaC09T0567700ZS	CGTCA-motif	CGTCA	1707	5	-	Hordeum vulgare	MeJA responsive element
