# Supplementary material for: Comprehensive In Silico Characterization and Expression Profiling of TCP Gene Family in Rapeseed
Source: Front Genet. 2021 Nov 17;12:794297. doi: 10.3389/fgene.2021.794297 (PMC8635964; doi:10.3389/fgene.2021.794297)
Supplement: Supplementary file 1 [file DataSheet1.ZIP › Supplementary Table S7.xlsx]

## Sheet: Table S7
Table S7: Information of predicted miRNA targeting BnTCP genes.
miRNA_Acc.	Target_Acc.	Target_name	Expectation	UPE$	miRNA_start	miRNA_end	Target_start	Target_end	miRNA_aligned_fragment	alignment	Target_aligned_fragment	Inhibition	Target_Desc.	Multiplicity
bna-miR159	BnaA05T0402900ZS	BnTCP23	4	-1	1	21	991	1011	UUUGGAUUGAAGGGAGCUCUA	.:.:. :::::::.::::.	AGGGGUCCCCUUCAGUCCAGU	Cleavage	-	1
bna-miR159	BnaA03T0339700ZS	BnTCP16	4	-1	1	21	982	1002	UUUGGAUUGAAGGGAGCUCUA	.:.:. :::::::.::::.	AGGGGUCCCCUUCAGUCCAGU	Cleavage	+	1
bna-miR159	BnaA01T0351100ZS	BnTCP3	4	-1	1	21	841	861	UUUGGAUUGAAGGGAGCUCUA	.:.:. :::::::.::::.	AGGGGUCCCCUUCAGUCCAGU	Cleavage	-	1
bna-miR159	BnaC01T0435000ZS	BnTCP42	4	-1	1	21	856	876	UUUGGAUUGAAGGGAGCUCUA	.:.:. :::::::.::::.	AGGGGUCCCCUUCAGUCCAGU	Cleavage	-	1
bna-miR159	BnaA05T0129300ZS	BnTCP22	4	-1	1	21	805	825	UUUGGAUUGAAGGGAGCUCUA	.:.:. :::::::.::::.	CGGGGUACCCUUCAGUCCAGU	Cleavage	+	1
bna-miR159	BnaC04T0168800ZS	BnTCP60	4	-1	1	21	805	825	UUUGGAUUGAAGGGAGCUCUA	.:.:. :::::::.::::.	CGGGGUACCCUUCAGUCCAGU	Cleavage	+	1
bna-miR159	BnaC03T0408900ZS	BnTCP55	4	-1	1	21	982	1002	UUUGGAUUGAAGGGAGCUCUA	.:.:. :::::::.::::.	AGGGGUCCCCUUCAGUCCAGU	Cleavage	+	1
bna-miR159	BnaC05T0452400ZS	BnTCP64	4	-1	1	21	967	987	UUUGGAUUGAAGGGAGCUCUA	.:.:. :::::::.::::.	AGGGGUCCCCUUCAGUCCAGU	Cleavage	-	1
bna-miR159	BnaA03T0447400ZS	BnTCP19	4	-1	1	21	922	942	UUUGGAUUGAAGGGAGCUCUA	.:.: :::::::.:::::	AGGGGGACCCUUCAGUCCAAU	Cleavage	-	1
bna-miR159	BnaC03T0663600ZS	BnTCP58	4	-1	1	21	679	699	UUUGGAUUGAAGGGAGCUCUA	.:.: :::::::.:::::	AGGGGGACCCUUCAGUCCAAU	Cleavage	-	1
bna-miR159	BnaA01T0093200ZS	BnTCP1	4	-1	1	21	862	882	UUUGGAUUGAAGGGAGCUCUA	.:.: :::::::.:::::	AGGGGGACCCUUCAGUCCAAU	Cleavage	-	1
bna-miR159	BnaA08T0205600ZS	BnTCP33	4	-1	1	21	592	612	UUUGGAUUGAAGGGAGCUCUA	.:.: :::::::.:::::	AGGGGGACCCUUCAGUCCAAU	Cleavage	+	1
bna-miR159	BnaC05T0259700ZS	BnTCP62	4	-1	1	21	769	789	UUUGGAUUGAAGGGAGCUCUA	.:.: :::::::.:::::	AGGGGGACCCUUCAGUCCAAU	Cleavage	-	1
bna-miR159	BnaA09T0412200ZS	BnTCP37	4	-1	1	21	757	777	UUUGGAUUGAAGGGAGCUCUA	.:.: :::::::.:::::	AGGGGGACCCUUCAGUCCAAU	Cleavage	+	1
bna-miR159	BnaC07T0422500ZS	BnTCP76	4	-1	1	21	892	912	UUUGGAUUGAAGGGAGCUCUA	.:.: :::::::.:::::	AGGGGGACCCUUCAGUCCAAU	Cleavage	-	1
bna-miR159	BnaC01T0114300ZS	BnTCP39	4	-1	1	21	868	888	UUUGGAUUGAAGGGAGCUCUA	.:.: :::::::.:::::	AGGGGGACCCUUCAGUCCAAU	Cleavage	-	1
bna-miR172a	BnaA03T0447400ZS	BnTCP19	4	-1	1	21	784	804	AGAAUCUUGAUGAUGCUGCAU	:::: ::::::::: :.:	CAUCAGCCUCAUCAAGAGUUU	Cleavage	-	1
bna-miR172d	BnaA03T0447400ZS	BnTCP19	4	-1	1	21	784	804	AGAAUCUUGAUGAUGCUGCAG	:::: ::::::::: :.:	CAUCAGCCUCAUCAAGAGUUU	Cleavage	-	1
bna-miR396a	BnaA09T0037700ZS	BnTCP34	4	-1	1	21	791	811	UUCCACAGCUUUCUUGAACUU	:::::.::::::::.:	AUCAGCAAGAGAGCUGUGGGA	Cleavage	-	1
bna-miR396a	BnaA07T0280800ZS	BnTCP28	4	-1	1	21	241	261	UUCCACAGCUUUCUUGAACUU	:::::::.:::::: ::	GAAAUCAAGAAGGCUGUGAAA	Cleavage	+	1
bna-miR1140	BnaC03T0620400ZS	BnTCP57	4.5	-1	1	21	954	974	ACAGCCUAAACCAAUCGGAGC	.::.:. :::::: :::::	CUUCUGGAUGGUUUCGGCUGC	Cleavage	+	1
bna-miR171f	BnaC01T0114300ZS	BnTCP39	4.5	-1	1	21	388	408	UGAUUGAGCCGCGCCAAUAUC	: :::.:::::: ::::.	GUAACUGGUGCGGCUAAAUCG	Cleavage	-	1
bna-miR171g	BnaC01T0114300ZS	BnTCP39	4.5	-1	1	22	387	408	UGAUUGAGCCGCGCCAAUAUCU	:: : :::.:::::: ::::.	AGUAACUGGUGCGGCUAAAUCG	Cleavage	-	1
bna-miR172b	BnaC03T0663600ZS	BnTCP58	4.5	-1	1	21	102	122	GGAAUCUUGAUGAUGCUGCAU	.: .:: :::::.:.:.::.:	GUCUAGGAUCAUUAGGGUUUC	Cleavage	-	1
bna-miR172b	BnaA03T0447400ZS	BnTCP19	4.5	-1	1	21	784	804	GGAAUCUUGAUGAUGCUGCAU	:::: ::::::::: :..	CAUCAGCCUCAUCAAGAGUUU	Cleavage	-	2
bna-miR172c	BnaC03T0663600ZS	BnTCP58	4.5	-1	1	21	102	122	GGAAUCUUGAUGAUGCUGCAU	.: .:: :::::.:.:.::.:	GUCUAGGAUCAUUAGGGUUUC	Cleavage	-	1
bna-miR172c	BnaA03T0447400ZS	BnTCP19	4.5	-1	1	21	784	804	GGAAUCUUGAUGAUGCUGCAU	:::: ::::::::: :..	CAUCAGCCUCAUCAAGAGUUU	Cleavage	-	2
bna-miR395a	BnaA02T0147800ZS	BnTCP5	4.5	-1	1	21	683	703	CUGAAGUGUUUGGGGGAACUC	: .:.::::::::::.:	GUUAUGUCUCAAACACUUCGG	Cleavage	+	1
bna-miR395b	BnaA02T0147800ZS	BnTCP5	4.5	-1	1	21	683	703	CUGAAGUGUUUGGGGGAACUC	: .:.::::::::::.:	GUUAUGUCUCAAACACUUCGG	Cleavage	+	1
bna-miR395c	BnaA02T0147800ZS	BnTCP5	4.5	-1	1	21	683	703	CUGAAGUGUUUGGGGGAACUC	: .:.::::::::::.:	GUUAUGUCUCAAACACUUCGG	Cleavage	+	1
bna-miR159	BnaA08T0015500ZS	BnTCP32	5	-1	1	21	784	804	UUUGGAUUGAAGGGAGCUCUA	.:.:. :::::::.::::	AGGGGUCCCCUUCAGUCCAUU	Cleavage	+	1
bna-miR161	BnaA08T0015500ZS	BnTCP32	5	-1	1	21	786	806	UCAAUGCACUGAAAGUGACUA	.::: : :::::: :::: :	GGGUCCCCUUCAGUCCAUUAA	Cleavage	+	1
bna-miR162a	BnaC09T0023100ZS	BnTCP77	5	-1	1	21	670	690	UCGAUAAACCUGUGCAUCCAG	.:: :: ::::: :::::: :	UUGAAUCCACAGAUUUAUCAA	Cleavage	-	1
bna-miR172a	BnaC07T0422500ZS	BnTCP76	5	-1	1	21	754	774	AGAAUCUUGAUGAUGCUGCAU	:: : ::::::::: :.:	CAUCAUCCUCAUCAAGAGUUU	Cleavage	-	1
bna-miR172b	BnaA03T0447400ZS	BnTCP19	5	-1	1	21	129	149	GGAAUCUUGAUGAUGCUGCAU	:: :::::.:.:.::.:	UUCAAGGAUCAUUAGGGUUUC	Cleavage	-	2
bna-miR172b	BnaA02T0391800ZS	BnTCP11	5	-1	1	21	431	451	GGAAUCUUGAUGAUGCUGCAU	::::: :::::. :::.:	CCUCAGCAGCAUCAGCAUUUC	Cleavage	-	1
bna-miR172b	BnaC05T0259700ZS	BnTCP62	5	-1	1	21	108	128	GGAAUCUUGAUGAUGCUGCAU	:: :::::.:.:.::.:	UUCAAGAAUCAUUAGGGUUUC	Cleavage	-	1
bna-miR172c	BnaA02T0391800ZS	BnTCP11	5	-1	1	21	431	451	GGAAUCUUGAUGAUGCUGCAU	::::: :::::. :::.:	CCUCAGCAGCAUCAGCAUUUC	Cleavage	-	1
bna-miR172c	BnaA03T0447400ZS	BnTCP19	5	-1	1	21	129	149	GGAAUCUUGAUGAUGCUGCAU	:: :::::.:.:.::.:	UUCAAGGAUCAUUAGGGUUUC	Cleavage	-	2
bna-miR172c	BnaC05T0259700ZS	BnTCP62	5	-1	1	21	108	128	GGAAUCUUGAUGAUGCUGCAU	:: :::::.:.:.::.:	UUCAAGAAUCAUUAGGGUUUC	Cleavage	-	1
bna-miR172d	BnaC07T0422500ZS	BnTCP76	5	-1	1	21	754	774	AGAAUCUUGAUGAUGCUGCAG	:: : ::::::::: :.:	CAUCAUCCUCAUCAAGAGUUU	Cleavage	-	1
bna-miR2111a-3p	BnaC01T0114300ZS	BnTCP39	5	-1	1	21	126	146	GUCCUCGGGAUGCGGAUUACC	: ::::. : .:..:::::.:	GAUAAUUAGGGUUUCGAGGGC	Cleavage	-	1
bna-miR394a	BnaC01T0126300ZS	BnTCP40	5	-1	1	20	2008	2027	UUGGCAUUCUGUCCACCUCC	:::: :::.::::: :....	GGAGAUGGGCAGAAGGUUGG	Cleavage	+	1
bna-miR394a	BnaC03T0429200ZS	BnTCP56	5	-1	1	20	819	838	UUGGCAUUCUGUCCACCUCC	:::::::..:.:: .:.:	UAAGGUGGAUGGGAUAUCGA	Cleavage	+	1
bna-miR394b	BnaC01T0126300ZS	BnTCP40	5	-1	1	20	2008	2027	UUGGCAUUCUGUCCACCUCC	:::: :::.::::: :....	GGAGAUGGGCAGAAGGUUGG	Cleavage	+	1
bna-miR394b	BnaC03T0429200ZS	BnTCP56	5	-1	1	20	819	838	UUGGCAUUCUGUCCACCUCC	:::::::..:.:: .:.:	UAAGGUGGAUGGGAUAUCGA	Cleavage	+	1
bna-miR395a	BnaC04T0410600ZS	BnTCP61	5	-1	1	21	20	40	CUGAAGUGUUUGGGGGAACUC	::.:..:::: ::::::	CAAAUCUCUUAAACCCUUCAG	Cleavage	+	1
bna-miR395a	BnaA04T0122600ZS	BnTCP20	5	-1	1	21	8	28	CUGAAGUGUUUGGGGGAACUC	::.:..:::: ::::::	CUAAUCUCUUAAACCCUUCAG	Cleavage	+	1
bna-miR395a	BnaC02T0189600ZS	BnTCP44	5	-1	1	21	692	712	CUGAAGUGUUUGGGGGAACUC	: .:.:.::::::::.:	GUUAUGUCUCGAACACUUCGG	Cleavage	+	1
bna-miR395b	BnaA04T0122600ZS	BnTCP20	5	-1	1	21	8	28	CUGAAGUGUUUGGGGGAACUC	::.:..:::: ::::::	CUAAUCUCUUAAACCCUUCAG	Cleavage	+	1
bna-miR395b	BnaC04T0410600ZS	BnTCP61	5	-1	1	21	20	40	CUGAAGUGUUUGGGGGAACUC	::.:..:::: ::::::	CAAAUCUCUUAAACCCUUCAG	Cleavage	+	1
bna-miR395b	BnaC02T0189600ZS	BnTCP44	5	-1	1	21	692	712	CUGAAGUGUUUGGGGGAACUC	: .:.:.::::::::.:	GUUAUGUCUCGAACACUUCGG	Cleavage	+	1
bna-miR395c	BnaA04T0122600ZS	BnTCP20	5	-1	1	21	8	28	CUGAAGUGUUUGGGGGAACUC	::.:..:::: ::::::	CUAAUCUCUUAAACCCUUCAG	Cleavage	+	1
bna-miR395c	BnaC04T0410600ZS	BnTCP61	5	-1	1	21	20	40	CUGAAGUGUUUGGGGGAACUC	::.:..:::: ::::::	CAAAUCUCUUAAACCCUUCAG	Cleavage	+	1
bna-miR395c	BnaC02T0189600ZS	BnTCP44	5	-1	1	21	692	712	CUGAAGUGUUUGGGGGAACUC	: .:.:.::::::::.:	GUUAUGUCUCGAACACUUCGG	Cleavage	+	1
bna-miR396a	BnaC06T0321700ZS	BnTCP68	5	-1	1	21	241	261	UUCCACAGCUUUCUUGAACUU	: :::::.:::::: ::	GAAAUGAAGAAGGCUGUGAAA	Cleavage	+	1
bna-miR6029	BnaA02T0165200ZS	BnTCP6	5	-1	1	21	694	714	UGGGGUUGUGAUUUCAGGCUU	:::::::::... ::::	CAAACUGAAAUCAUGGACCCA	Cleavage	-	1
bna-miR6029	BnaC02T0211700ZS	BnTCP45	5	-1	1	21	694	714	UGGGGUUGUGAUUUCAGGCUU	:::::::::... ::::	CAAACUGAAAUCAUGGACCCA	Cleavage	-	1
bna-miR6030	BnaA06T0174300ZS	BnTCP24	5	-1	1	22	1024	1044	UCCACCCAUACCAUACAGACCC	:: ::::: ::::: ::::::	GGUUCUGU-UGGUAGCGGUGGA	Cleavage	-	1
bna-miR6030	BnaC03T0620400ZS	BnTCP57	5	-1	1	22	1015	1035	UCCACCCAUACCAUACAGACCC	:: ::::: ::::: ::::::	GGUUCUGU-UGGUAGCGGUGGA	Cleavage	+	1
bna-miR6031	BnaC04T0410600ZS	BnTCP61	5	-1	1	24	7	29	AAGAGGUUCGGAGCGGUUUGAAGC	:::: :::: ::.:::::	CCCAAUAACC-CUCCAAAUCUCUU	Cleavage	+	1
bna-miR6033	BnaC03T0620400ZS	BnTCP57	5	-1	1	21	1321	1341	UGAACCAGAUAGAGUGGGACU	:: .:.:::::: ::::.:	CGUAAUAUUCUAUCCGGUUUA	Cleavage	+	1
