# Supplementary material for: Comprehensive In Silico Characterization and Expression Profiling of TCP Gene Family in Rapeseed
Source: Front Genet. 2021 Nov 17;12:794297. doi: 10.3389/fgene.2021.794297 (PMC8635964; doi:10.3389/fgene.2021.794297)
Supplement: Supplementary file 1 [file DataSheet1.ZIP › Supplementary Table S8.xlsx]

## Sheet: Table S8
Table S8: The GO enrichment analysis of BnTCP genes.
Go Term	GO ID	GO Annotation	Gene name
biological_process	GO:0009987	cellular process	BnTCP69;BnTCP9;BnTCP52;BnTCP36;BnTCP70;BnTCP30;BnTCP23;BnTCP20;BnTCP47;BnTCP80;BnTCP8;BnTCP28;BnTCP55;BnTCP76;BnTCP50;BnTCP74;BnTCP13;BnTCP41;BnTCP57;BnTCP5;BnTCP29;BnTCP42;BnTCP25;BnTCP54;BnTCP22;BnTCP59;BnTCP48;BnTCP66;BnTCP17;BnTCP7;BnTCP1;BnTCP68;BnTCP37;BnTCP45;BnTCP56;BnTCP32;BnTCP39;BnTCP79;BnTCP38;BnTCP46;BnTCP26;BnTCP14;BnTCP71;BnTCP77;BnTCP11;BnTCP21;BnTCP34;BnTCP33;BnTCP73;BnTCP12;BnTC…
biological_process	GO:0032774	RNA biosynthetic process	BnTCP69;BnTCP9;BnTCP52;BnTCP36;BnTCP70;BnTCP30;BnTCP23;BnTCP20;BnTCP47;BnTCP80;BnTCP8;BnTCP28;BnTCP55;BnTCP76;BnTCP50;BnTCP74;BnTCP13;BnTCP41;BnTCP57;BnTCP5;BnTCP29;BnTCP42;BnTCP25;BnTCP54;BnTCP22;BnTCP59;BnTCP48;BnTCP66;BnTCP17;BnTCP7;BnTCP1;BnTCP68;BnTCP37;BnTCP45;BnTCP56;BnTCP32;BnTCP39;BnTCP79;BnTCP38;BnTCP46;BnTCP26;BnTCP14;BnTCP71;BnTCP77;BnTCP11;BnTCP21;BnTCP34;BnTCP33;BnTCP73;BnTCP12;BnTC…
biological_process	GO:1903506	regulation of nucleic acid-templated transcription	BnTCP69;BnTCP9;BnTCP52;BnTCP36;BnTCP70;BnTCP30;BnTCP23;BnTCP20;BnTCP47;BnTCP80;BnTCP8;BnTCP28;BnTCP55;BnTCP76;BnTCP50;BnTCP74;BnTCP13;BnTCP41;BnTCP57;BnTCP5;BnTCP29;BnTCP42;BnTCP25;BnTCP54;BnTCP22;BnTCP59;BnTCP48;BnTCP66;BnTCP17;BnTCP7;BnTCP1;BnTCP68;BnTCP37;BnTCP45;BnTCP56;BnTCP32;BnTCP39;BnTCP79;BnTCP38;BnTCP46;BnTCP26;BnTCP14;BnTCP71;BnTCP77;BnTCP11;BnTCP21;BnTCP34;BnTCP33;BnTCP73;BnTCP12;BnTC…
biological_process	GO:0046483	heterocycle metabolic process	BnTCP69;BnTCP9;BnTCP52;BnTCP36;BnTCP70;BnTCP30;BnTCP23;BnTCP20;BnTCP47;BnTCP80;BnTCP8;BnTCP28;BnTCP55;BnTCP76;BnTCP50;BnTCP74;BnTCP13;BnTCP41;BnTCP57;BnTCP5;BnTCP29;BnTCP42;BnTCP25;BnTCP54;BnTCP22;BnTCP59;BnTCP48;BnTCP66;BnTCP17;BnTCP7;BnTCP1;BnTCP68;BnTCP37;BnTCP45;BnTCP56;BnTCP32;BnTCP39;BnTCP79;BnTCP38;BnTCP46;BnTCP26;BnTCP14;BnTCP71;BnTCP77;BnTCP11;BnTCP21;BnTCP34;BnTCP33;BnTCP73;BnTCP12;BnTC…
biological_process	GO:0019219	regulation of nucleobase-containing compound metabolic process	BnTCP69;BnTCP9;BnTCP52;BnTCP36;BnTCP70;BnTCP30;BnTCP23;BnTCP20;BnTCP47;BnTCP80;BnTCP8;BnTCP28;BnTCP55;BnTCP76;BnTCP50;BnTCP74;BnTCP13;BnTCP41;BnTCP57;BnTCP5;BnTCP29;BnTCP42;BnTCP25;BnTCP54;BnTCP22;BnTCP59;BnTCP48;BnTCP66;BnTCP17;BnTCP7;BnTCP1;BnTCP68;BnTCP37;BnTCP45;BnTCP56;BnTCP32;BnTCP39;BnTCP79;BnTCP38;BnTCP46;BnTCP26;BnTCP14;BnTCP71;BnTCP77;BnTCP11;BnTCP21;BnTCP34;BnTCP33;BnTCP73;BnTCP12;BnTC…
biological_process	GO:1901576	organic substance biosynthetic process	BnTCP69;BnTCP9;BnTCP52;BnTCP36;BnTCP70;BnTCP30;BnTCP23;BnTCP20;BnTCP47;BnTCP80;BnTCP8;BnTCP28;BnTCP55;BnTCP76;BnTCP50;BnTCP74;BnTCP13;BnTCP41;BnTCP57;BnTCP5;BnTCP29;BnTCP42;BnTCP25;BnTCP54;BnTCP22;BnTCP59;BnTCP48;BnTCP66;BnTCP17;BnTCP7;BnTCP1;BnTCP68;BnTCP37;BnTCP45;BnTCP56;BnTCP32;BnTCP39;BnTCP79;BnTCP38;BnTCP46;BnTCP26;BnTCP14;BnTCP71;BnTCP77;BnTCP11;BnTCP21;BnTCP34;BnTCP33;BnTCP73;BnTCP12;BnTC…
biological_process	GO:0019222	regulation of metabolic process	BnTCP69;BnTCP9;BnTCP52;BnTCP36;BnTCP70;BnTCP30;BnTCP23;BnTCP20;BnTCP47;BnTCP80;BnTCP8;BnTCP28;BnTCP55;BnTCP76;BnTCP50;BnTCP74;BnTCP13;BnTCP41;BnTCP57;BnTCP5;BnTCP29;BnTCP42;BnTCP25;BnTCP54;BnTCP22;BnTCP59;BnTCP48;BnTCP66;BnTCP17;BnTCP7;BnTCP1;BnTCP68;BnTCP37;BnTCP45;BnTCP56;BnTCP32;BnTCP39;BnTCP79;BnTCP38;BnTCP46;BnTCP26;BnTCP14;BnTCP71;BnTCP77;BnTCP11;BnTCP21;BnTCP34;BnTCP33;BnTCP73;BnTCP12;BnTC…
biological_process	GO:0006807	nitrogen compound metabolic process	BnTCP69;BnTCP9;BnTCP52;BnTCP36;BnTCP70;BnTCP30;BnTCP23;BnTCP20;BnTCP47;BnTCP80;BnTCP8;BnTCP28;BnTCP55;BnTCP76;BnTCP50;BnTCP74;BnTCP13;BnTCP41;BnTCP57;BnTCP5;BnTCP29;BnTCP42;BnTCP25;BnTCP54;BnTCP22;BnTCP59;BnTCP48;BnTCP66;BnTCP17;BnTCP7;BnTCP1;BnTCP68;BnTCP37;BnTCP45;BnTCP56;BnTCP32;BnTCP39;BnTCP79;BnTCP38;BnTCP46;BnTCP26;BnTCP14;BnTCP71;BnTCP77;BnTCP11;BnTCP21;BnTCP34;BnTCP33;BnTCP73;BnTCP12;BnTC…
biological_process	GO:0071704	organic substance metabolic process	BnTCP69;BnTCP9;BnTCP52;BnTCP36;BnTCP70;BnTCP30;BnTCP23;BnTCP20;BnTCP47;BnTCP80;BnTCP8;BnTCP28;BnTCP55;BnTCP76;BnTCP50;BnTCP74;BnTCP13;BnTCP41;BnTCP57;BnTCP5;BnTCP29;BnTCP42;BnTCP25;BnTCP54;BnTCP22;BnTCP59;BnTCP48;BnTCP66;BnTCP17;BnTCP7;BnTCP1;BnTCP68;BnTCP37;BnTCP45;BnTCP56;BnTCP32;BnTCP39;BnTCP79;BnTCP38;BnTCP46;BnTCP26;BnTCP14;BnTCP71;BnTCP77;BnTCP11;BnTCP21;BnTCP34;BnTCP33;BnTCP73;BnTCP12;BnTC…
biological_process	GO:0009889	regulation of biosynthetic process	BnTCP69;BnTCP9;BnTCP52;BnTCP36;BnTCP70;BnTCP30;BnTCP23;BnTCP20;BnTCP47;BnTCP80;BnTCP8;BnTCP28;BnTCP55;BnTCP76;BnTCP50;BnTCP74;BnTCP13;BnTCP41;BnTCP57;BnTCP5;BnTCP29;BnTCP42;BnTCP25;BnTCP54;BnTCP22;BnTCP59;BnTCP48;BnTCP66;BnTCP17;BnTCP7;BnTCP1;BnTCP68;BnTCP37;BnTCP45;BnTCP56;BnTCP32;BnTCP39;BnTCP79;BnTCP38;BnTCP46;BnTCP26;BnTCP14;BnTCP71;BnTCP77;BnTCP11;BnTCP21;BnTCP34;BnTCP33;BnTCP73;BnTCP12;BnTC…
biological_process	GO:0043170	macromolecule metabolic process	BnTCP69;BnTCP9;BnTCP52;BnTCP36;BnTCP70;BnTCP30;BnTCP23;BnTCP20;BnTCP47;BnTCP80;BnTCP8;BnTCP28;BnTCP55;BnTCP76;BnTCP50;BnTCP74;BnTCP13;BnTCP41;BnTCP57;BnTCP5;BnTCP29;BnTCP42;BnTCP25;BnTCP54;BnTCP22;BnTCP59;BnTCP48;BnTCP66;BnTCP17;BnTCP7;BnTCP1;BnTCP68;BnTCP37;BnTCP45;BnTCP56;BnTCP32;BnTCP39;BnTCP79;BnTCP38;BnTCP46;BnTCP26;BnTCP14;BnTCP71;BnTCP77;BnTCP11;BnTCP21;BnTCP34;BnTCP33;BnTCP73;BnTCP12;BnTC…
biological_process	GO:1901360	organic cyclic compound metabolic process	BnTCP69;BnTCP9;BnTCP52;BnTCP36;BnTCP70;BnTCP30;BnTCP23;BnTCP20;BnTCP47;BnTCP80;BnTCP8;BnTCP28;BnTCP55;BnTCP76;BnTCP50;BnTCP74;BnTCP13;BnTCP41;BnTCP57;BnTCP5;BnTCP29;BnTCP42;BnTCP25;BnTCP54;BnTCP22;BnTCP59;BnTCP48;BnTCP66;BnTCP17;BnTCP7;BnTCP1;BnTCP68;BnTCP37;BnTCP45;BnTCP56;BnTCP32;BnTCP39;BnTCP79;BnTCP38;BnTCP46;BnTCP26;BnTCP14;BnTCP71;BnTCP77;BnTCP11;BnTCP21;BnTCP34;BnTCP33;BnTCP73;BnTCP12;BnTC…
biological_process	GO:1901362	organic cyclic compound biosynthetic process	BnTCP69;BnTCP9;BnTCP52;BnTCP36;BnTCP70;BnTCP30;BnTCP23;BnTCP20;BnTCP47;BnTCP80;BnTCP8;BnTCP28;BnTCP55;BnTCP76;BnTCP50;BnTCP74;BnTCP13;BnTCP41;BnTCP57;BnTCP5;BnTCP29;BnTCP42;BnTCP25;BnTCP54;BnTCP22;BnTCP59;BnTCP48;BnTCP66;BnTCP17;BnTCP7;BnTCP1;BnTCP68;BnTCP37;BnTCP45;BnTCP56;BnTCP32;BnTCP39;BnTCP79;BnTCP38;BnTCP46;BnTCP26;BnTCP14;BnTCP71;BnTCP77;BnTCP11;BnTCP21;BnTCP34;BnTCP33;BnTCP73;BnTCP12;BnTC…
biological_process	GO:0051252	regulation of RNA metabolic process	BnTCP69;BnTCP9;BnTCP52;BnTCP36;BnTCP70;BnTCP30;BnTCP23;BnTCP20;BnTCP47;BnTCP80;BnTCP8;BnTCP28;BnTCP55;BnTCP76;BnTCP50;BnTCP74;BnTCP13;BnTCP41;BnTCP57;BnTCP5;BnTCP29;BnTCP42;BnTCP25;BnTCP54;BnTCP22;BnTCP59;BnTCP48;BnTCP66;BnTCP17;BnTCP7;BnTCP1;BnTCP68;BnTCP37;BnTCP45;BnTCP56;BnTCP32;BnTCP39;BnTCP79;BnTCP38;BnTCP46;BnTCP26;BnTCP14;BnTCP71;BnTCP77;BnTCP11;BnTCP21;BnTCP34;BnTCP33;BnTCP73;BnTCP12;BnTC…
biological_process	GO:0010556	regulation of macromolecule biosynthetic process	BnTCP69;BnTCP9;BnTCP52;BnTCP36;BnTCP70;BnTCP30;BnTCP23;BnTCP20;BnTCP47;BnTCP80;BnTCP8;BnTCP28;BnTCP55;BnTCP76;BnTCP50;BnTCP74;BnTCP13;BnTCP41;BnTCP57;BnTCP5;BnTCP29;BnTCP42;BnTCP25;BnTCP54;BnTCP22;BnTCP59;BnTCP48;BnTCP66;BnTCP17;BnTCP7;BnTCP1;BnTCP68;BnTCP37;BnTCP45;BnTCP56;BnTCP32;BnTCP39;BnTCP79;BnTCP38;BnTCP46;BnTCP26;BnTCP14;BnTCP71;BnTCP77;BnTCP11;BnTCP21;BnTCP34;BnTCP33;BnTCP73;BnTCP12;BnTC…
biological_process	GO:0090304	nucleic acid metabolic process	BnTCP69;BnTCP9;BnTCP52;BnTCP36;BnTCP70;BnTCP30;BnTCP23;BnTCP20;BnTCP47;BnTCP80;BnTCP8;BnTCP28;BnTCP55;BnTCP76;BnTCP50;BnTCP74;BnTCP13;BnTCP41;BnTCP57;BnTCP5;BnTCP29;BnTCP42;BnTCP25;BnTCP54;BnTCP22;BnTCP59;BnTCP48;BnTCP66;BnTCP17;BnTCP7;BnTCP1;BnTCP68;BnTCP37;BnTCP45;BnTCP56;BnTCP32;BnTCP39;BnTCP79;BnTCP38;BnTCP46;BnTCP26;BnTCP14;BnTCP71;BnTCP77;BnTCP11;BnTCP21;BnTCP34;BnTCP33;BnTCP73;BnTCP12;BnTC…
biological_process	GO:0006725	cellular aromatic compound metabolic process	BnTCP69;BnTCP9;BnTCP52;BnTCP36;BnTCP70;BnTCP30;BnTCP23;BnTCP20;BnTCP47;BnTCP80;BnTCP8;BnTCP28;BnTCP55;BnTCP76;BnTCP50;BnTCP74;BnTCP13;BnTCP41;BnTCP57;BnTCP5;BnTCP29;BnTCP42;BnTCP25;BnTCP54;BnTCP22;BnTCP59;BnTCP48;BnTCP66;BnTCP17;BnTCP7;BnTCP1;BnTCP68;BnTCP37;BnTCP45;BnTCP56;BnTCP32;BnTCP39;BnTCP79;BnTCP38;BnTCP46;BnTCP26;BnTCP14;BnTCP71;BnTCP77;BnTCP11;BnTCP21;BnTCP34;BnTCP33;BnTCP73;BnTCP12;BnTC…
biological_process	GO:0016070	RNA metabolic process	BnTCP69;BnTCP9;BnTCP52;BnTCP36;BnTCP70;BnTCP30;BnTCP23;BnTCP20;BnTCP47;BnTCP80;BnTCP8;BnTCP28;BnTCP55;BnTCP76;BnTCP50;BnTCP74;BnTCP13;BnTCP41;BnTCP57;BnTCP5;BnTCP29;BnTCP42;BnTCP25;BnTCP54;BnTCP22;BnTCP59;BnTCP48;BnTCP66;BnTCP17;BnTCP7;BnTCP1;BnTCP68;BnTCP37;BnTCP45;BnTCP56;BnTCP32;BnTCP39;BnTCP79;BnTCP38;BnTCP46;BnTCP26;BnTCP14;BnTCP71;BnTCP77;BnTCP11;BnTCP21;BnTCP34;BnTCP33;BnTCP73;BnTCP12;BnTC…
biological_process	GO:0044237	cellular metabolic process	BnTCP69;BnTCP9;BnTCP52;BnTCP36;BnTCP70;BnTCP30;BnTCP23;BnTCP20;BnTCP47;BnTCP80;BnTCP8;BnTCP28;BnTCP55;BnTCP76;BnTCP50;BnTCP74;BnTCP13;BnTCP41;BnTCP57;BnTCP5;BnTCP29;BnTCP42;BnTCP25;BnTCP54;BnTCP22;BnTCP59;BnTCP48;BnTCP66;BnTCP17;BnTCP7;BnTCP1;BnTCP68;BnTCP37;BnTCP45;BnTCP56;BnTCP32;BnTCP39;BnTCP79;BnTCP38;BnTCP46;BnTCP26;BnTCP14;BnTCP71;BnTCP77;BnTCP11;BnTCP21;BnTCP34;BnTCP33;BnTCP73;BnTCP12;BnTC…
biological_process	GO:0044238	primary metabolic process	BnTCP69;BnTCP9;BnTCP52;BnTCP36;BnTCP70;BnTCP30;BnTCP23;BnTCP20;BnTCP47;BnTCP80;BnTCP8;BnTCP28;BnTCP55;BnTCP76;BnTCP50;BnTCP74;BnTCP13;BnTCP41;BnTCP57;BnTCP5;BnTCP29;BnTCP42;BnTCP25;BnTCP54;BnTCP22;BnTCP59;BnTCP48;BnTCP66;BnTCP17;BnTCP7;BnTCP1;BnTCP68;BnTCP37;BnTCP45;BnTCP56;BnTCP32;BnTCP39;BnTCP79;BnTCP38;BnTCP46;BnTCP26;BnTCP14;BnTCP71;BnTCP77;BnTCP11;BnTCP21;BnTCP34;BnTCP33;BnTCP73;BnTCP12;BnTC…
biological_process	GO:0006351	transcription, DNA-templated	BnTCP69;BnTCP9;BnTCP52;BnTCP36;BnTCP70;BnTCP30;BnTCP23;BnTCP20;BnTCP47;BnTCP80;BnTCP8;BnTCP28;BnTCP55;BnTCP76;BnTCP50;BnTCP74;BnTCP13;BnTCP41;BnTCP57;BnTCP5;BnTCP29;BnTCP42;BnTCP25;BnTCP54;BnTCP22;BnTCP59;BnTCP48;BnTCP66;BnTCP17;BnTCP7;BnTCP1;BnTCP68;BnTCP37;BnTCP45;BnTCP56;BnTCP32;BnTCP39;BnTCP79;BnTCP38;BnTCP46;BnTCP26;BnTCP14;BnTCP71;BnTCP77;BnTCP11;BnTCP21;BnTCP34;BnTCP33;BnTCP73;BnTCP12;BnTC…
biological_process	GO:0034641	cellular nitrogen compound metabolic process	BnTCP69;BnTCP9;BnTCP52;BnTCP36;BnTCP70;BnTCP30;BnTCP23;BnTCP20;BnTCP47;BnTCP80;BnTCP8;BnTCP28;BnTCP55;BnTCP76;BnTCP50;BnTCP74;BnTCP13;BnTCP41;BnTCP57;BnTCP5;BnTCP29;BnTCP42;BnTCP25;BnTCP54;BnTCP22;BnTCP59;BnTCP48;BnTCP66;BnTCP17;BnTCP7;BnTCP1;BnTCP68;BnTCP37;BnTCP45;BnTCP56;BnTCP32;BnTCP39;BnTCP79;BnTCP38;BnTCP46;BnTCP26;BnTCP14;BnTCP71;BnTCP77;BnTCP11;BnTCP21;BnTCP34;BnTCP33;BnTCP73;BnTCP12;BnTC…
biological_process	GO:0018130	heterocycle biosynthetic process	BnTCP69;BnTCP9;BnTCP52;BnTCP36;BnTCP70;BnTCP30;BnTCP23;BnTCP20;BnTCP47;BnTCP80;BnTCP8;BnTCP28;BnTCP55;BnTCP76;BnTCP50;BnTCP74;BnTCP13;BnTCP41;BnTCP57;BnTCP5;BnTCP29;BnTCP42;BnTCP25;BnTCP54;BnTCP22;BnTCP59;BnTCP48;BnTCP66;BnTCP17;BnTCP7;BnTCP1;BnTCP68;BnTCP37;BnTCP45;BnTCP56;BnTCP32;BnTCP39;BnTCP79;BnTCP38;BnTCP46;BnTCP26;BnTCP14;BnTCP71;BnTCP77;BnTCP11;BnTCP21;BnTCP34;BnTCP33;BnTCP73;BnTCP12;BnTC…
biological_process	GO:0006355	regulation of transcription, DNA-templated	BnTCP69;BnTCP9;BnTCP52;BnTCP36;BnTCP70;BnTCP30;BnTCP23;BnTCP20;BnTCP47;BnTCP80;BnTCP8;BnTCP28;BnTCP55;BnTCP76;BnTCP50;BnTCP74;BnTCP13;BnTCP41;BnTCP57;BnTCP5;BnTCP29;BnTCP42;BnTCP25;BnTCP54;BnTCP22;BnTCP59;BnTCP48;BnTCP66;BnTCP17;BnTCP7;BnTCP1;BnTCP68;BnTCP37;BnTCP45;BnTCP56;BnTCP32;BnTCP39;BnTCP79;BnTCP38;BnTCP46;BnTCP26;BnTCP14;BnTCP71;BnTCP77;BnTCP11;BnTCP21;BnTCP34;BnTCP33;BnTCP73;BnTCP12;BnTC…
biological_process	GO:0034645	cellular macromolecule biosynthetic process	BnTCP69;BnTCP9;BnTCP52;BnTCP36;BnTCP70;BnTCP30;BnTCP23;BnTCP20;BnTCP47;BnTCP80;BnTCP8;BnTCP28;BnTCP55;BnTCP76;BnTCP50;BnTCP74;BnTCP13;BnTCP41;BnTCP57;BnTCP5;BnTCP29;BnTCP42;BnTCP25;BnTCP54;BnTCP22;BnTCP59;BnTCP48;BnTCP66;BnTCP17;BnTCP7;BnTCP1;BnTCP68;BnTCP37;BnTCP45;BnTCP56;BnTCP32;BnTCP39;BnTCP79;BnTCP38;BnTCP46;BnTCP26;BnTCP14;BnTCP71;BnTCP77;BnTCP11;BnTCP21;BnTCP34;BnTCP33;BnTCP73;BnTCP12;BnTC…
biological_process	GO:0008150	biological_process	BnTCP69;BnTCP9;BnTCP52;BnTCP36;BnTCP70;BnTCP30;BnTCP23;BnTCP20;BnTCP47;BnTCP80;BnTCP8;BnTCP28;BnTCP55;BnTCP76;BnTCP50;BnTCP74;BnTCP13;BnTCP41;BnTCP57;BnTCP5;BnTCP29;BnTCP42;BnTCP25;BnTCP54;BnTCP22;BnTCP59;BnTCP48;BnTCP66;BnTCP17;BnTCP7;BnTCP1;BnTCP68;BnTCP37;BnTCP45;BnTCP56;BnTCP32;BnTCP39;BnTCP79;BnTCP38;BnTCP46;BnTCP26;BnTCP14;BnTCP71;BnTCP77;BnTCP11;BnTCP21;BnTCP34;BnTCP33;BnTCP73;BnTCP12;BnTC…
biological_process	GO:0008152	metabolic process	BnTCP69;BnTCP9;BnTCP52;BnTCP36;BnTCP70;BnTCP30;BnTCP23;BnTCP20;BnTCP47;BnTCP80;BnTCP8;BnTCP28;BnTCP55;BnTCP76;BnTCP50;BnTCP74;BnTCP13;BnTCP41;BnTCP57;BnTCP5;BnTCP29;BnTCP42;BnTCP25;BnTCP54;BnTCP22;BnTCP59;BnTCP48;BnTCP66;BnTCP17;BnTCP7;BnTCP1;BnTCP68;BnTCP37;BnTCP45;BnTCP56;BnTCP32;BnTCP39;BnTCP79;BnTCP38;BnTCP46;BnTCP26;BnTCP14;BnTCP71;BnTCP77;BnTCP11;BnTCP21;BnTCP34;BnTCP33;BnTCP73;BnTCP12;BnTC…
biological_process	GO:0044249	cellular biosynthetic process	BnTCP69;BnTCP9;BnTCP52;BnTCP36;BnTCP70;BnTCP30;BnTCP23;BnTCP20;BnTCP47;BnTCP80;BnTCP8;BnTCP28;BnTCP55;BnTCP76;BnTCP50;BnTCP74;BnTCP13;BnTCP41;BnTCP57;BnTCP5;BnTCP29;BnTCP42;BnTCP25;BnTCP54;BnTCP22;BnTCP59;BnTCP48;BnTCP66;BnTCP17;BnTCP7;BnTCP1;BnTCP68;BnTCP37;BnTCP45;BnTCP56;BnTCP32;BnTCP39;BnTCP79;BnTCP38;BnTCP46;BnTCP26;BnTCP14;BnTCP71;BnTCP77;BnTCP11;BnTCP21;BnTCP34;BnTCP33;BnTCP73;BnTCP12;BnTC…
biological_process	GO:0031323	regulation of cellular metabolic process	BnTCP69;BnTCP9;BnTCP52;BnTCP36;BnTCP70;BnTCP30;BnTCP23;BnTCP20;BnTCP47;BnTCP80;BnTCP8;BnTCP28;BnTCP55;BnTCP76;BnTCP50;BnTCP74;BnTCP13;BnTCP41;BnTCP57;BnTCP5;BnTCP29;BnTCP42;BnTCP25;BnTCP54;BnTCP22;BnTCP59;BnTCP48;BnTCP66;BnTCP17;BnTCP7;BnTCP1;BnTCP68;BnTCP37;BnTCP45;BnTCP56;BnTCP32;BnTCP39;BnTCP79;BnTCP38;BnTCP46;BnTCP26;BnTCP14;BnTCP71;BnTCP77;BnTCP11;BnTCP21;BnTCP34;BnTCP33;BnTCP73;BnTCP12;BnTC…
biological_process	GO:0080090	regulation of primary metabolic process	BnTCP69;BnTCP9;BnTCP52;BnTCP36;BnTCP70;BnTCP30;BnTCP23;BnTCP20;BnTCP47;BnTCP80;BnTCP8;BnTCP28;BnTCP55;BnTCP76;BnTCP50;BnTCP74;BnTCP13;BnTCP41;BnTCP57;BnTCP5;BnTCP29;BnTCP42;BnTCP25;BnTCP54;BnTCP22;BnTCP59;BnTCP48;BnTCP66;BnTCP17;BnTCP7;BnTCP1;BnTCP68;BnTCP37;BnTCP45;BnTCP56;BnTCP32;BnTCP39;BnTCP79;BnTCP38;BnTCP46;BnTCP26;BnTCP14;BnTCP71;BnTCP77;BnTCP11;BnTCP21;BnTCP34;BnTCP33;BnTCP73;BnTCP12;BnTC…
biological_process	GO:0034654	nucleobase-containing compound biosynthetic process	BnTCP69;BnTCP9;BnTCP52;BnTCP36;BnTCP70;BnTCP30;BnTCP23;BnTCP20;BnTCP47;BnTCP80;BnTCP8;BnTCP28;BnTCP55;BnTCP76;BnTCP50;BnTCP74;BnTCP13;BnTCP41;BnTCP57;BnTCP5;BnTCP29;BnTCP42;BnTCP25;BnTCP54;BnTCP22;BnTCP59;BnTCP48;BnTCP66;BnTCP17;BnTCP7;BnTCP1;BnTCP68;BnTCP37;BnTCP45;BnTCP56;BnTCP32;BnTCP39;BnTCP79;BnTCP38;BnTCP46;BnTCP26;BnTCP14;BnTCP71;BnTCP77;BnTCP11;BnTCP21;BnTCP34;BnTCP33;BnTCP73;BnTCP12;BnTC…
biological_process	GO:0031326	regulation of cellular biosynthetic process	BnTCP69;BnTCP9;BnTCP52;BnTCP36;BnTCP70;BnTCP30;BnTCP23;BnTCP20;BnTCP47;BnTCP80;BnTCP8;BnTCP28;BnTCP55;BnTCP76;BnTCP50;BnTCP74;BnTCP13;BnTCP41;BnTCP57;BnTCP5;BnTCP29;BnTCP42;BnTCP25;BnTCP54;BnTCP22;BnTCP59;BnTCP48;BnTCP66;BnTCP17;BnTCP7;BnTCP1;BnTCP68;BnTCP37;BnTCP45;BnTCP56;BnTCP32;BnTCP39;BnTCP79;BnTCP38;BnTCP46;BnTCP26;BnTCP14;BnTCP71;BnTCP77;BnTCP11;BnTCP21;BnTCP34;BnTCP33;BnTCP73;BnTCP12;BnTC…
biological_process	GO:0060255	regulation of macromolecule metabolic process	BnTCP69;BnTCP9;BnTCP52;BnTCP36;BnTCP70;BnTCP30;BnTCP23;BnTCP20;BnTCP47;BnTCP80;BnTCP8;BnTCP28;BnTCP55;BnTCP76;BnTCP50;BnTCP74;BnTCP13;BnTCP41;BnTCP57;BnTCP5;BnTCP29;BnTCP42;BnTCP25;BnTCP54;BnTCP22;BnTCP59;BnTCP48;BnTCP66;BnTCP17;BnTCP7;BnTCP1;BnTCP68;BnTCP37;BnTCP45;BnTCP56;BnTCP32;BnTCP39;BnTCP79;BnTCP38;BnTCP46;BnTCP26;BnTCP14;BnTCP71;BnTCP77;BnTCP11;BnTCP21;BnTCP34;BnTCP33;BnTCP73;BnTCP12;BnTC…
biological_process	GO:0009058	biosynthetic process	BnTCP69;BnTCP9;BnTCP52;BnTCP36;BnTCP70;BnTCP30;BnTCP23;BnTCP20;BnTCP47;BnTCP80;BnTCP8;BnTCP28;BnTCP55;BnTCP76;BnTCP50;BnTCP74;BnTCP13;BnTCP41;BnTCP57;BnTCP5;BnTCP29;BnTCP42;BnTCP25;BnTCP54;BnTCP22;BnTCP59;BnTCP48;BnTCP66;BnTCP17;BnTCP7;BnTCP1;BnTCP68;BnTCP37;BnTCP45;BnTCP56;BnTCP32;BnTCP39;BnTCP79;BnTCP38;BnTCP46;BnTCP26;BnTCP14;BnTCP71;BnTCP77;BnTCP11;BnTCP21;BnTCP34;BnTCP33;BnTCP73;BnTCP12;BnTC…
biological_process	GO:0009059	macromolecule biosynthetic process	BnTCP69;BnTCP9;BnTCP52;BnTCP36;BnTCP70;BnTCP30;BnTCP23;BnTCP20;BnTCP47;BnTCP80;BnTCP8;BnTCP28;BnTCP55;BnTCP76;BnTCP50;BnTCP74;BnTCP13;BnTCP41;BnTCP57;BnTCP5;BnTCP29;BnTCP42;BnTCP25;BnTCP54;BnTCP22;BnTCP59;BnTCP48;BnTCP66;BnTCP17;BnTCP7;BnTCP1;BnTCP68;BnTCP37;BnTCP45;BnTCP56;BnTCP32;BnTCP39;BnTCP79;BnTCP38;BnTCP46;BnTCP26;BnTCP14;BnTCP71;BnTCP77;BnTCP11;BnTCP21;BnTCP34;BnTCP33;BnTCP73;BnTCP12;BnTC…
biological_process	GO:0051171	regulation of nitrogen compound metabolic process	BnTCP69;BnTCP9;BnTCP52;BnTCP36;BnTCP70;BnTCP30;BnTCP23;BnTCP20;BnTCP47;BnTCP80;BnTCP8;BnTCP28;BnTCP55;BnTCP76;BnTCP50;BnTCP74;BnTCP13;BnTCP41;BnTCP57;BnTCP5;BnTCP29;BnTCP42;BnTCP25;BnTCP54;BnTCP22;BnTCP59;BnTCP48;BnTCP66;BnTCP17;BnTCP7;BnTCP1;BnTCP68;BnTCP37;BnTCP45;BnTCP56;BnTCP32;BnTCP39;BnTCP79;BnTCP38;BnTCP46;BnTCP26;BnTCP14;BnTCP71;BnTCP77;BnTCP11;BnTCP21;BnTCP34;BnTCP33;BnTCP73;BnTCP12;BnTC…
biological_process	GO:0010467	gene expression	BnTCP69;BnTCP9;BnTCP52;BnTCP36;BnTCP70;BnTCP30;BnTCP23;BnTCP20;BnTCP47;BnTCP80;BnTCP8;BnTCP28;BnTCP55;BnTCP76;BnTCP50;BnTCP74;BnTCP13;BnTCP41;BnTCP57;BnTCP5;BnTCP29;BnTCP42;BnTCP25;BnTCP54;BnTCP22;BnTCP59;BnTCP48;BnTCP66;BnTCP17;BnTCP7;BnTCP1;BnTCP68;BnTCP37;BnTCP45;BnTCP56;BnTCP32;BnTCP39;BnTCP79;BnTCP38;BnTCP46;BnTCP26;BnTCP14;BnTCP71;BnTCP77;BnTCP11;BnTCP21;BnTCP34;BnTCP33;BnTCP73;BnTCP12;BnTC…
biological_process	GO:0044260	cellular macromolecule metabolic process	BnTCP69;BnTCP9;BnTCP52;BnTCP36;BnTCP70;BnTCP30;BnTCP23;BnTCP20;BnTCP47;BnTCP80;BnTCP8;BnTCP28;BnTCP55;BnTCP76;BnTCP50;BnTCP74;BnTCP13;BnTCP41;BnTCP57;BnTCP5;BnTCP29;BnTCP42;BnTCP25;BnTCP54;BnTCP22;BnTCP59;BnTCP48;BnTCP66;BnTCP17;BnTCP7;BnTCP1;BnTCP68;BnTCP37;BnTCP45;BnTCP56;BnTCP32;BnTCP39;BnTCP79;BnTCP38;BnTCP46;BnTCP26;BnTCP14;BnTCP71;BnTCP77;BnTCP11;BnTCP21;BnTCP34;BnTCP33;BnTCP73;BnTCP12;BnTC…
biological_process	GO:0010468	regulation of gene expression	BnTCP69;BnTCP9;BnTCP52;BnTCP36;BnTCP70;BnTCP30;BnTCP23;BnTCP20;BnTCP47;BnTCP80;BnTCP8;BnTCP28;BnTCP55;BnTCP76;BnTCP50;BnTCP74;BnTCP13;BnTCP41;BnTCP57;BnTCP5;BnTCP29;BnTCP42;BnTCP25;BnTCP54;BnTCP22;BnTCP59;BnTCP48;BnTCP66;BnTCP17;BnTCP7;BnTCP1;BnTCP68;BnTCP37;BnTCP45;BnTCP56;BnTCP32;BnTCP39;BnTCP79;BnTCP38;BnTCP46;BnTCP26;BnTCP14;BnTCP71;BnTCP77;BnTCP11;BnTCP21;BnTCP34;BnTCP33;BnTCP73;BnTCP12;BnTC…
biological_process	GO:0050789	regulation of biological process	BnTCP69;BnTCP9;BnTCP52;BnTCP36;BnTCP70;BnTCP30;BnTCP23;BnTCP20;BnTCP47;BnTCP80;BnTCP8;BnTCP28;BnTCP55;BnTCP76;BnTCP50;BnTCP74;BnTCP13;BnTCP41;BnTCP57;BnTCP5;BnTCP29;BnTCP42;BnTCP25;BnTCP54;BnTCP22;BnTCP59;BnTCP48;BnTCP66;BnTCP17;BnTCP7;BnTCP1;BnTCP68;BnTCP37;BnTCP45;BnTCP56;BnTCP32;BnTCP39;BnTCP79;BnTCP38;BnTCP46;BnTCP26;BnTCP14;BnTCP71;BnTCP77;BnTCP11;BnTCP21;BnTCP34;BnTCP33;BnTCP73;BnTCP12;BnTC…
biological_process	GO:0050794	regulation of cellular process	BnTCP69;BnTCP9;BnTCP52;BnTCP36;BnTCP70;BnTCP30;BnTCP23;BnTCP20;BnTCP47;BnTCP80;BnTCP8;BnTCP28;BnTCP55;BnTCP76;BnTCP50;BnTCP74;BnTCP13;BnTCP41;BnTCP57;BnTCP5;BnTCP29;BnTCP42;BnTCP25;BnTCP54;BnTCP22;BnTCP59;BnTCP48;BnTCP66;BnTCP17;BnTCP7;BnTCP1;BnTCP68;BnTCP37;BnTCP45;BnTCP56;BnTCP32;BnTCP39;BnTCP79;BnTCP38;BnTCP46;BnTCP26;BnTCP14;BnTCP71;BnTCP77;BnTCP11;BnTCP21;BnTCP34;BnTCP33;BnTCP73;BnTCP12;BnTC…
biological_process	GO:2001141	regulation of RNA biosynthetic process	BnTCP69;BnTCP9;BnTCP52;BnTCP36;BnTCP70;BnTCP30;BnTCP23;BnTCP20;BnTCP47;BnTCP80;BnTCP8;BnTCP28;BnTCP55;BnTCP76;BnTCP50;BnTCP74;BnTCP13;BnTCP41;BnTCP57;BnTCP5;BnTCP29;BnTCP42;BnTCP25;BnTCP54;BnTCP22;BnTCP59;BnTCP48;BnTCP66;BnTCP17;BnTCP7;BnTCP1;BnTCP68;BnTCP37;BnTCP45;BnTCP56;BnTCP32;BnTCP39;BnTCP79;BnTCP38;BnTCP46;BnTCP26;BnTCP14;BnTCP71;BnTCP77;BnTCP11;BnTCP21;BnTCP34;BnTCP33;BnTCP73;BnTCP12;BnTC…
biological_process	GO:0019438	aromatic compound biosynthetic process	BnTCP69;BnTCP9;BnTCP52;BnTCP36;BnTCP70;BnTCP30;BnTCP23;BnTCP20;BnTCP47;BnTCP80;BnTCP8;BnTCP28;BnTCP55;BnTCP76;BnTCP50;BnTCP74;BnTCP13;BnTCP41;BnTCP57;BnTCP5;BnTCP29;BnTCP42;BnTCP25;BnTCP54;BnTCP22;BnTCP59;BnTCP48;BnTCP66;BnTCP17;BnTCP7;BnTCP1;BnTCP68;BnTCP37;BnTCP45;BnTCP56;BnTCP32;BnTCP39;BnTCP79;BnTCP38;BnTCP46;BnTCP26;BnTCP14;BnTCP71;BnTCP77;BnTCP11;BnTCP21;BnTCP34;BnTCP33;BnTCP73;BnTCP12;BnTC…
biological_process	GO:2000112	regulation of cellular macromolecule biosynthetic process	BnTCP69;BnTCP9;BnTCP52;BnTCP36;BnTCP70;BnTCP30;BnTCP23;BnTCP20;BnTCP47;BnTCP80;BnTCP8;BnTCP28;BnTCP55;BnTCP76;BnTCP50;BnTCP74;BnTCP13;BnTCP41;BnTCP57;BnTCP5;BnTCP29;BnTCP42;BnTCP25;BnTCP54;BnTCP22;BnTCP59;BnTCP48;BnTCP66;BnTCP17;BnTCP7;BnTCP1;BnTCP68;BnTCP37;BnTCP45;BnTCP56;BnTCP32;BnTCP39;BnTCP79;BnTCP38;BnTCP46;BnTCP26;BnTCP14;BnTCP71;BnTCP77;BnTCP11;BnTCP21;BnTCP34;BnTCP33;BnTCP73;BnTCP12;BnTC…
biological_process	GO:0044271	cellular nitrogen compound biosynthetic process	BnTCP69;BnTCP9;BnTCP52;BnTCP36;BnTCP70;BnTCP30;BnTCP23;BnTCP20;BnTCP47;BnTCP80;BnTCP8;BnTCP28;BnTCP55;BnTCP76;BnTCP50;BnTCP74;BnTCP13;BnTCP41;BnTCP57;BnTCP5;BnTCP29;BnTCP42;BnTCP25;BnTCP54;BnTCP22;BnTCP59;BnTCP48;BnTCP66;BnTCP17;BnTCP7;BnTCP1;BnTCP68;BnTCP37;BnTCP45;BnTCP56;BnTCP32;BnTCP39;BnTCP79;BnTCP38;BnTCP46;BnTCP26;BnTCP14;BnTCP71;BnTCP77;BnTCP11;BnTCP21;BnTCP34;BnTCP33;BnTCP73;BnTCP12;BnTC…
biological_process	GO:0065007	biological regulation	BnTCP69;BnTCP9;BnTCP52;BnTCP36;BnTCP70;BnTCP30;BnTCP23;BnTCP20;BnTCP47;BnTCP80;BnTCP8;BnTCP28;BnTCP55;BnTCP76;BnTCP50;BnTCP74;BnTCP13;BnTCP41;BnTCP57;BnTCP5;BnTCP29;BnTCP42;BnTCP25;BnTCP54;BnTCP22;BnTCP59;BnTCP48;BnTCP66;BnTCP17;BnTCP7;BnTCP1;BnTCP68;BnTCP37;BnTCP45;BnTCP56;BnTCP32;BnTCP39;BnTCP79;BnTCP38;BnTCP46;BnTCP26;BnTCP14;BnTCP71;BnTCP77;BnTCP11;BnTCP21;BnTCP34;BnTCP33;BnTCP73;BnTCP12;BnTC…
biological_process	GO:0097659	nucleic acid-templated transcription	BnTCP69;BnTCP9;BnTCP52;BnTCP36;BnTCP70;BnTCP30;BnTCP23;BnTCP20;BnTCP47;BnTCP80;BnTCP8;BnTCP28;BnTCP55;BnTCP76;BnTCP50;BnTCP74;BnTCP13;BnTCP41;BnTCP57;BnTCP5;BnTCP29;BnTCP42;BnTCP25;BnTCP54;BnTCP22;BnTCP59;BnTCP48;BnTCP66;BnTCP17;BnTCP7;BnTCP1;BnTCP68;BnTCP37;BnTCP45;BnTCP56;BnTCP32;BnTCP39;BnTCP79;BnTCP38;BnTCP46;BnTCP26;BnTCP14;BnTCP71;BnTCP77;BnTCP11;BnTCP21;BnTCP34;BnTCP33;BnTCP73;BnTCP12;BnTC…
biological_process	GO:0006139	nucleobase-containing compound metabolic process	BnTCP69;BnTCP9;BnTCP52;BnTCP36;BnTCP70;BnTCP30;BnTCP23;BnTCP20;BnTCP47;BnTCP80;BnTCP8;BnTCP28;BnTCP55;BnTCP76;BnTCP50;BnTCP74;BnTCP13;BnTCP41;BnTCP57;BnTCP5;BnTCP29;BnTCP42;BnTCP25;BnTCP54;BnTCP22;BnTCP59;BnTCP48;BnTCP66;BnTCP17;BnTCP7;BnTCP1;BnTCP68;BnTCP37;BnTCP45;BnTCP56;BnTCP32;BnTCP39;BnTCP79;BnTCP38;BnTCP46;BnTCP26;BnTCP14;BnTCP71;BnTCP77;BnTCP11;BnTCP21;BnTCP34;BnTCP33;BnTCP73;BnTCP12;BnTC…
biological_process	GO:0048856	anatomical structure development	BnTCP69;BnTCP70;BnTCP30;BnTCP23;BnTCP47;BnTCP8;BnTCP28;BnTCP55;BnTCP76;BnTCP50;BnTCP41;BnTCP57;BnTCP29;BnTCP42;BnTCP54;BnTCP22;BnTCP59;BnTCP66;BnTCP17;BnTCP7;BnTCP1;BnTCP68;BnTCP37;BnTCP45;BnTCP56;BnTCP32;BnTCP39;BnTCP46;BnTCP26;BnTCP14;BnTCP71;BnTCP77;BnTCP11;BnTCP21;BnTCP34;BnTCP33;BnTCP73;BnTCP12;BnTCP58;BnTCP62;BnTCP18;BnTCP27;BnTCP75;naA01T0326500ZS;BnTCP3;BnTCP64;BnTCP16;BnTCP24;BnTCP53;BnT…
biological_process	GO:0032502	developmental process	BnTCP69;BnTCP70;BnTCP30;BnTCP23;BnTCP47;BnTCP8;BnTCP28;BnTCP55;BnTCP76;BnTCP50;BnTCP41;BnTCP57;BnTCP29;BnTCP42;BnTCP54;BnTCP22;BnTCP59;BnTCP66;BnTCP17;BnTCP7;BnTCP1;BnTCP68;BnTCP37;BnTCP45;BnTCP56;BnTCP32;BnTCP39;BnTCP46;BnTCP26;BnTCP14;BnTCP71;BnTCP77;BnTCP11;BnTCP21;BnTCP34;BnTCP33;BnTCP73;BnTCP12;BnTCP58;BnTCP62;BnTCP18;BnTCP27;BnTCP75;naA01T0326500ZS;BnTCP3;BnTCP64;BnTCP16;BnTCP24;BnTCP53;BnT…
biological_process	GO:0048731	system development	BnTCP69;BnTCP70;BnTCP30;BnTCP23;BnTCP47;BnTCP8;BnTCP28;BnTCP55;BnTCP76;BnTCP50;BnTCP41;BnTCP57;BnTCP29;BnTCP42;BnTCP54;BnTCP22;BnTCP59;BnTCP66;BnTCP17;BnTCP7;BnTCP1;BnTCP68;BnTCP37;BnTCP45;BnTCP56;BnTCP32;BnTCP39;BnTCP46;BnTCP14;BnTCP71;BnTCP11;BnTCP21;BnTCP33;BnTCP12;BnTCP58;BnTCP62;BnTCP18;BnTCP27;BnTCP75;naA01T0326500ZS;BnTCP3;BnTCP64;BnTCP16;BnTCP24;BnTCP53;BnTCP51;BnTCP60;BnTCP15;BnTCP6;BnTC…
biological_process	GO:0007275	multicellular organism development	BnTCP69;BnTCP70;BnTCP30;BnTCP23;BnTCP47;BnTCP8;BnTCP28;BnTCP55;BnTCP76;BnTCP50;BnTCP41;BnTCP57;BnTCP29;BnTCP42;BnTCP54;BnTCP22;BnTCP59;BnTCP66;BnTCP17;BnTCP7;BnTCP1;BnTCP68;BnTCP37;BnTCP45;BnTCP56;BnTCP32;BnTCP39;BnTCP46;BnTCP14;BnTCP71;BnTCP11;BnTCP21;BnTCP33;BnTCP12;BnTCP58;BnTCP62;BnTCP18;BnTCP27;BnTCP75;naA01T0326500ZS;BnTCP3;BnTCP64;BnTCP16;BnTCP24;BnTCP53;BnTCP51;BnTCP60;BnTCP15;BnTCP6;BnTC…
biological_process	GO:0048367	shoot system development	BnTCP69;BnTCP70;BnTCP30;BnTCP23;BnTCP47;BnTCP8;BnTCP28;BnTCP55;BnTCP76;BnTCP50;BnTCP41;BnTCP57;BnTCP29;BnTCP42;BnTCP54;BnTCP22;BnTCP59;BnTCP66;BnTCP17;BnTCP7;BnTCP1;BnTCP68;BnTCP37;BnTCP45;BnTCP56;BnTCP32;BnTCP39;BnTCP46;BnTCP14;BnTCP71;BnTCP11;BnTCP21;BnTCP33;BnTCP12;BnTCP58;BnTCP62;BnTCP18;BnTCP27;BnTCP75;naA01T0326500ZS;BnTCP3;BnTCP64;BnTCP16;BnTCP24;BnTCP53;BnTCP51;BnTCP60;BnTCP15;BnTCP6;BnTC…
biological_process	GO:0032501	multicellular organismal process	BnTCP69;BnTCP70;BnTCP30;BnTCP23;BnTCP47;BnTCP8;BnTCP28;BnTCP55;BnTCP76;BnTCP50;BnTCP41;BnTCP57;BnTCP29;BnTCP42;BnTCP54;BnTCP22;BnTCP59;BnTCP66;BnTCP17;BnTCP7;BnTCP1;BnTCP68;BnTCP37;BnTCP45;BnTCP56;BnTCP32;BnTCP39;BnTCP46;BnTCP14;BnTCP71;BnTCP11;BnTCP21;BnTCP33;BnTCP12;BnTCP58;BnTCP62;BnTCP18;BnTCP27;BnTCP75;naA01T0326500ZS;BnTCP3;BnTCP64;BnTCP16;BnTCP24;BnTCP53;BnTCP51;BnTCP60;BnTCP15;BnTCP6;BnTC…
biological_process	GO:0050793	regulation of developmental process	BnTCP70;BnTCP23;BnTCP55;BnTCP76;BnTCP50;BnTCP41;BnTCP57;BnTCP42;BnTCP54;BnTCP22;BnTCP59;BnTCP66;BnTCP17;BnTCP7;BnTCP1;BnTCP37;BnTCP56;BnTCP32;BnTCP39;BnTCP46;BnTCP14;BnTCP11;BnTCP21;BnTCP33;BnTCP12;BnTCP58;BnTCP62;BnTCP18;BnTCP75;naA01T0326500ZS;BnTCP3;BnTCP64;BnTCP16;BnTCP24;BnTCP53;BnTCP51;BnTCP60;BnTCP15;BnTCP19;BnTCP65;BnTCP63
biological_process	GO:0009653	anatomical structure morphogenesis	BnTCP70;BnTCP23;BnTCP55;BnTCP76;BnTCP50;BnTCP41;BnTCP42;BnTCP54;BnTCP22;BnTCP66;BnTCP17;BnTCP7;BnTCP1;BnTCP37;BnTCP56;BnTCP32;BnTCP39;BnTCP46;BnTCP26;BnTCP77;BnTCP11;BnTCP34;BnTCP33;BnTCP73;BnTCP12;BnTCP58;BnTCP62;BnTCP18;BnTCP75;naA01T0326500ZS;BnTCP3;BnTCP64;BnTCP16;BnTCP51;BnTCP60;BnTCP15;BnTCP19;BnTCP65;BnTCP63
biological_process	GO:0010016	shoot system morphogenesis	BnTCP70;BnTCP23;BnTCP55;BnTCP76;BnTCP50;BnTCP41;BnTCP42;BnTCP54;BnTCP22;BnTCP66;BnTCP17;BnTCP7;BnTCP1;BnTCP37;BnTCP56;BnTCP32;BnTCP39;BnTCP46;BnTCP11;BnTCP33;BnTCP12;BnTCP58;BnTCP62;BnTCP18;BnTCP75;naA01T0326500ZS;BnTCP3;BnTCP64;BnTCP16;BnTCP51;BnTCP60;BnTCP15;BnTCP19;BnTCP65;BnTCP63
biological_process	GO:0048827	phyllome development	BnTCP23;BnTCP55;BnTCP76;BnTCP50;BnTCP42;BnTCP54;BnTCP22;BnTCP59;BnTCP66;BnTCP1;BnTCP37;BnTCP32;BnTCP39;BnTCP14;BnTCP11;BnTCP21;BnTCP33;BnTCP12;BnTCP58;BnTCP62;BnTCP18;BnTCP75;BnTCP3;BnTCP64;BnTCP16;BnTCP53;BnTCP51;BnTCP60;BnTCP15;BnTCP19;BnTCP65
biological_process	GO:0099402	plant organ development	BnTCP23;BnTCP55;BnTCP76;BnTCP50;BnTCP42;BnTCP54;BnTCP22;BnTCP59;BnTCP66;BnTCP1;BnTCP37;BnTCP32;BnTCP39;BnTCP14;BnTCP11;BnTCP21;BnTCP33;BnTCP12;BnTCP58;BnTCP62;BnTCP18;BnTCP75;BnTCP3;BnTCP64;BnTCP16;BnTCP53;BnTCP51;BnTCP60;BnTCP15;BnTCP19;BnTCP65
biological_process	GO:0048366	leaf development	BnTCP23;BnTCP55;BnTCP76;BnTCP50;BnTCP42;BnTCP54;BnTCP22;BnTCP59;BnTCP66;BnTCP1;BnTCP37;BnTCP32;BnTCP39;BnTCP14;BnTCP11;BnTCP21;BnTCP33;BnTCP12;BnTCP58;BnTCP62;BnTCP18;BnTCP75;BnTCP3;BnTCP64;BnTCP16;BnTCP53;BnTCP51;BnTCP60;BnTCP15;BnTCP19;BnTCP65
biological_process	GO:0045962	positive regulation of development, heterochronic	BnTCP23;BnTCP55;BnTCP76;BnTCP50;BnTCP42;BnTCP54;BnTCP22;BnTCP66;BnTCP1;BnTCP37;BnTCP32;BnTCP39;BnTCP11;BnTCP33;BnTCP12;BnTCP58;BnTCP62;BnTCP18;BnTCP75;BnTCP3;BnTCP64;BnTCP16;BnTCP51;BnTCP60;BnTCP15;BnTCP19;BnTCP65
biological_process	GO:0030154	cell differentiation	BnTCP23;BnTCP55;BnTCP76;BnTCP50;BnTCP42;BnTCP54;BnTCP22;BnTCP66;BnTCP1;BnTCP37;BnTCP32;BnTCP39;BnTCP11;BnTCP33;BnTCP12;BnTCP58;BnTCP62;BnTCP18;BnTCP75;BnTCP3;BnTCP64;BnTCP16;BnTCP51;BnTCP60;BnTCP15;BnTCP19;BnTCP65
biological_process	GO:0040034	regulation of development, heterochronic	BnTCP23;BnTCP55;BnTCP76;BnTCP50;BnTCP42;BnTCP54;BnTCP22;BnTCP66;BnTCP1;BnTCP37;BnTCP32;BnTCP39;BnTCP11;BnTCP33;BnTCP12;BnTCP58;BnTCP62;BnTCP18;BnTCP75;BnTCP3;BnTCP64;BnTCP16;BnTCP51;BnTCP60;BnTCP15;BnTCP19;BnTCP65
biological_process	GO:0048869	cellular developmental process	BnTCP23;BnTCP55;BnTCP76;BnTCP50;BnTCP42;BnTCP54;BnTCP22;BnTCP66;BnTCP1;BnTCP37;BnTCP32;BnTCP39;BnTCP11;BnTCP33;BnTCP12;BnTCP58;BnTCP62;BnTCP18;BnTCP75;BnTCP3;BnTCP64;BnTCP16;BnTCP51;BnTCP60;BnTCP15;BnTCP19;BnTCP65
biological_process	GO:0009965	leaf morphogenesis	BnTCP23;BnTCP55;BnTCP76;BnTCP50;BnTCP42;BnTCP54;BnTCP22;BnTCP66;BnTCP1;BnTCP37;BnTCP32;BnTCP39;BnTCP11;BnTCP33;BnTCP12;BnTCP58;BnTCP62;BnTCP18;BnTCP75;BnTCP3;BnTCP64;BnTCP16;BnTCP51;BnTCP60;BnTCP15;BnTCP19;BnTCP65
biological_process	GO:1905392	plant organ morphogenesis	BnTCP23;BnTCP55;BnTCP76;BnTCP50;BnTCP42;BnTCP54;BnTCP22;BnTCP66;BnTCP1;BnTCP37;BnTCP32;BnTCP39;BnTCP11;BnTCP33;BnTCP12;BnTCP58;BnTCP62;BnTCP18;BnTCP75;BnTCP3;BnTCP64;BnTCP16;BnTCP51;BnTCP60;BnTCP15;BnTCP19;BnTCP65
biological_process	GO:0009791	post-embryonic development	BnTCP69;BnTCP30;BnTCP23;BnTCP47;BnTCP8;BnTCP28;BnTCP55;BnTCP76;BnTCP57;BnTCP29;BnTCP42;BnTCP1;BnTCP68;BnTCP45;BnTCP39;BnTCP71;BnTCP27;BnTCP3;BnTCP64;BnTCP16;BnTCP24;BnTCP6;BnTCP67;BnTCP19
biological_process	GO:0000003	reproduction	BnTCP69;BnTCP30;BnTCP23;BnTCP47;BnTCP8;BnTCP28;BnTCP55;BnTCP57;BnTCP29;BnTCP42;BnTCP68;BnTCP45;BnTCP71;BnTCP27;BnTCP3;BnTCP64;BnTCP16;BnTCP24;BnTCP6;BnTCP67
biological_process	GO:0022414	reproductive process	BnTCP69;BnTCP30;BnTCP23;BnTCP47;BnTCP8;BnTCP28;BnTCP55;BnTCP57;BnTCP29;BnTCP42;BnTCP68;BnTCP45;BnTCP71;BnTCP27;BnTCP3;BnTCP64;BnTCP16;BnTCP24;BnTCP6;BnTCP67
biological_process	GO:0061458	reproductive system development	BnTCP69;BnTCP30;BnTCP23;BnTCP47;BnTCP8;BnTCP28;BnTCP55;BnTCP57;BnTCP29;BnTCP42;BnTCP68;BnTCP45;BnTCP71;BnTCP27;BnTCP3;BnTCP64;BnTCP16;BnTCP24;BnTCP6;BnTCP67
biological_process	GO:0003006	developmental process involved in reproduction	BnTCP69;BnTCP30;BnTCP23;BnTCP47;BnTCP8;BnTCP28;BnTCP55;BnTCP57;BnTCP29;BnTCP42;BnTCP68;BnTCP45;BnTCP71;BnTCP27;BnTCP3;BnTCP64;BnTCP16;BnTCP24;BnTCP6;BnTCP67
biological_process	GO:0048608	reproductive structure development	BnTCP69;BnTCP30;BnTCP23;BnTCP47;BnTCP8;BnTCP28;BnTCP55;BnTCP57;BnTCP29;BnTCP42;BnTCP68;BnTCP45;BnTCP71;BnTCP27;BnTCP3;BnTCP64;BnTCP16;BnTCP24;BnTCP6;BnTCP67
biological_process	GO:2000026	regulation of multicellular organismal development	BnTCP70;BnTCP76;BnTCP41;BnTCP57;BnTCP59;BnTCP17;BnTCP7;BnTCP1;BnTCP56;BnTCP39;BnTCP46;BnTCP14;BnTCP21;naA01T0326500ZS;BnTCP24;BnTCP53;BnTCP19;BnTCP63
	GO:0050896	response to stimulus	BnTCP30;BnTCP47;BnTCP8;BnTCP76;BnTCP57;BnTCP5;BnTCP54;BnTCP66;BnTCP1;BnTCP32;BnTCP39;BnTCP71;BnTCP27;BnTCP44;BnTCP24;BnTCP15;BnTCP67;BnTCP19;BnTCP65
biological_process	GO:0051239	regulation of multicellular organismal process	BnTCP70;BnTCP76;BnTCP41;BnTCP57;BnTCP59;BnTCP17;BnTCP7;BnTCP1;BnTCP56;BnTCP39;BnTCP46;BnTCP14;BnTCP21;naA01T0326500ZS;BnTCP24;BnTCP53;BnTCP19;BnTCP63
biological_process	GO:0090567	reproductive shoot system development	BnTCP69;BnTCP30;BnTCP47;BnTCP8;BnTCP28;BnTCP57;BnTCP29;BnTCP68;BnTCP45;BnTCP71;BnTCP27;BnTCP24;BnTCP6;BnTCP67
biological_process	GO:0048831	regulation of shoot system development	BnTCP70;BnTCP41;BnTCP59;BnTCP17;BnTCP7;BnTCP56;BnTCP46;BnTCP14;BnTCP21;naA01T0326500ZS;BnTCP53;BnTCP63
biological_process	GO:0048583	regulation of response to stimulus	BnTCP76;BnTCP57;BnTCP5;BnTCP54;BnTCP66;BnTCP1;BnTCP39;BnTCP44;BnTCP24;BnTCP15;BnTCP19;BnTCP65
biological_process	GO:0009908	flower development	BnTCP69;BnTCP30;BnTCP47;BnTCP8;BnTCP28;BnTCP29;BnTCP68;BnTCP45;BnTCP71;BnTCP27;BnTCP6;BnTCP67
biological_process	GO:0008283	cell proliferation	BnTCP30;BnTCP47;BnTCP8;BnTCP57;BnTCP37;BnTCP71;BnTCP33;BnTCP58;BnTCP62;BnTCP27;BnTCP24;BnTCP67
biological_process	GO:0048519	negative regulation of biological process	BnTCP52;BnTCP80;BnTCP13;BnTCP59;BnTCP37;BnTCP38;BnTCP14;BnTCP21;BnTCP33;BnTCP58;BnTCP62;BnTCP53
biological_process	GO:0007623	circadian rhythm	BnTCP52;BnTCP30;BnTCP47;BnTCP80;BnTCP8;BnTCP13;BnTCP38;BnTCP71;BnTCP27;BnTCP67
biological_process	GO:0048511	rhythmic process	BnTCP52;BnTCP30;BnTCP47;BnTCP80;BnTCP8;BnTCP13;BnTCP38;BnTCP71;BnTCP27;BnTCP67
biological_process	GO:0065008	regulation of biological quality	BnTCP30;BnTCP47;BnTCP8;BnTCP59;BnTCP14;BnTCP71;BnTCP21;BnTCP27;BnTCP53;BnTCP67
biological_process	GO:0010033	response to organic substance	BnTCP30;BnTCP47;BnTCP8;BnTCP57;BnTCP32;BnTCP71;BnTCP27;BnTCP24;BnTCP67
biological_process	GO:0042221	response to chemical	BnTCP30;BnTCP47;BnTCP8;BnTCP57;BnTCP32;BnTCP71;BnTCP27;BnTCP24;BnTCP67
biological_process	GO:0009719	response to endogenous stimulus	BnTCP30;BnTCP47;BnTCP8;BnTCP57;BnTCP32;BnTCP71;BnTCP27;BnTCP24;BnTCP67
biological_process	GO:0009725	response to hormone	BnTCP30;BnTCP47;BnTCP8;BnTCP57;BnTCP32;BnTCP71;BnTCP27;BnTCP24;BnTCP67
biological_process	GO:0048646	anatomical structure formation involved in morphogenesis	BnTCP70;BnTCP41;BnTCP17;BnTCP7;BnTCP56;BnTCP46;naA01T0326500ZS;BnTCP63
biological_process	GO:1905428	regulation of plant organ formation	BnTCP70;BnTCP41;BnTCP17;BnTCP7;BnTCP56;BnTCP46;naA01T0326500ZS;BnTCP63
biological_process	GO:0060688	regulation of morphogenesis of a branching structure	BnTCP70;BnTCP41;BnTCP17;BnTCP7;BnTCP56;BnTCP46;naA01T0326500ZS;BnTCP63
biological_process	GO:2000032	regulation of secondary shoot formation	BnTCP70;BnTCP41;BnTCP17;BnTCP7;BnTCP56;BnTCP46;naA01T0326500ZS;BnTCP63
biological_process	GO:0022603	regulation of anatomical structure morphogenesis	BnTCP70;BnTCP41;BnTCP17;BnTCP7;BnTCP56;BnTCP46;naA01T0326500ZS;BnTCP63
biological_process	GO:1900618	regulation of shoot system morphogenesis	BnTCP70;BnTCP41;BnTCP17;BnTCP7;BnTCP56;BnTCP46;naA01T0326500ZS;BnTCP63
biological_process	GO:0001763	morphogenesis of a branching structure	BnTCP70;BnTCP41;BnTCP17;BnTCP7;BnTCP56;BnTCP46;naA01T0326500ZS;BnTCP63
biological_process	GO:0010346	shoot axis formation	BnTCP70;BnTCP41;BnTCP17;BnTCP7;BnTCP56;BnTCP46;naA01T0326500ZS;BnTCP63
biological_process	GO:1905393	plant organ formation	BnTCP70;BnTCP41;BnTCP17;BnTCP7;BnTCP56;BnTCP46;naA01T0326500ZS;BnTCP63
biological_process	GO:0010223	secondary shoot formation	BnTCP70;BnTCP41;BnTCP17;BnTCP7;BnTCP56;BnTCP46;naA01T0326500ZS;BnTCP63
biological_process	GO:0009735	response to cytokinin	BnTCP30;BnTCP47;BnTCP8;BnTCP57;BnTCP71;BnTCP27;BnTCP24;BnTCP67
biological_process	GO:0010229	inflorescence development	BnTCP30;BnTCP47;BnTCP8;BnTCP57;BnTCP71;BnTCP27;BnTCP24;BnTCP67
biological_process	GO:0080134	regulation of response to stress	BnTCP57;BnTCP5;BnTCP54;BnTCP66;BnTCP44;BnTCP24;BnTCP15;BnTCP65
biological_process	GO:0006950	response to stress	BnTCP57;BnTCP5;BnTCP54;BnTCP66;BnTCP44;BnTCP24;BnTCP15;BnTCP65
biological_process	GO:0006952	defense response	BnTCP57;BnTCP5;BnTCP54;BnTCP66;BnTCP44;BnTCP24;BnTCP15;BnTCP65
biological_process	GO:0031347	regulation of defense response	BnTCP57;BnTCP5;BnTCP54;BnTCP66;BnTCP44;BnTCP24;BnTCP15;BnTCP65
biological_process	GO:0048580	regulation of post-embryonic development	BnTCP76;BnTCP57;BnTCP1;BnTCP39;BnTCP24;BnTCP19
biological_process	GO:0010252	auxin homeostasis	BnTCP30;BnTCP47;BnTCP8;BnTCP71;BnTCP27;BnTCP67
biological_process	GO:0042023	DNA endoreduplication	BnTCP30;BnTCP47;BnTCP8;BnTCP71;BnTCP27;BnTCP67
biological_process	GO:0031537	regulation of anthocyanin metabolic process	BnTCP30;BnTCP47;BnTCP8;BnTCP71;BnTCP27;BnTCP67
biological_process	GO:0031540	regulation of anthocyanin biosynthetic process	BnTCP30;BnTCP47;BnTCP8;BnTCP71;BnTCP27;BnTCP67
biological_process	GO:0048438	floral whorl development	BnTCP30;BnTCP47;BnTCP8;BnTCP71;BnTCP27;BnTCP67
biological_process	GO:0046148	pigment biosynthetic process	BnTCP30;BnTCP47;BnTCP8;BnTCP71;BnTCP27;BnTCP67
biological_process	GO:0048467	gynoecium development	BnTCP30;BnTCP47;BnTCP8;BnTCP71;BnTCP27;BnTCP67
biological_process	GO:0009812	flavonoid metabolic process	BnTCP30;BnTCP47;BnTCP8;BnTCP71;BnTCP27;BnTCP67
biological_process	GO:0009813	flavonoid biosynthetic process	BnTCP30;BnTCP47;BnTCP8;BnTCP71;BnTCP27;BnTCP67
biological_process	GO:0042592	homeostatic process	BnTCP30;BnTCP47;BnTCP8;BnTCP71;BnTCP27;BnTCP67
biological_process	GO:0006259	DNA metabolic process	BnTCP30;BnTCP47;BnTCP8;BnTCP71;BnTCP27;BnTCP67
biological_process	GO:0006260	DNA replication	BnTCP30;BnTCP47;BnTCP8;BnTCP71;BnTCP27;BnTCP67
biological_process	GO:0006261	DNA-dependent DNA replication	BnTCP30;BnTCP47;BnTCP8;BnTCP71;BnTCP27;BnTCP67
biological_process	GO:0022402	cell cycle process	BnTCP30;BnTCP47;BnTCP8;BnTCP71;BnTCP27;BnTCP67
biological_process	GO:0007049	cell cycle	BnTCP30;BnTCP47;BnTCP8;BnTCP71;BnTCP27;BnTCP67
biological_process	GO:0042440	pigment metabolic process	BnTCP30;BnTCP47;BnTCP8;BnTCP71;BnTCP27;BnTCP67
biological_process	GO:0046283	anthocyanin-containing compound metabolic process	BnTCP30;BnTCP47;BnTCP8;BnTCP71;BnTCP27;BnTCP67
biological_process	GO:0009962	regulation of flavonoid biosynthetic process	BnTCP30;BnTCP47;BnTCP8;BnTCP71;BnTCP27;BnTCP67
biological_process	GO:0048878	chemical homeostasis	BnTCP30;BnTCP47;BnTCP8;BnTCP71;BnTCP27;BnTCP67
biological_process	GO:0044786	cell cycle DNA replication	BnTCP30;BnTCP47;BnTCP8;BnTCP71;BnTCP27;BnTCP67
biological_process	GO:0009718	anthocyanin-containing compound biosynthetic process	BnTCP30;BnTCP47;BnTCP8;BnTCP71;BnTCP27;BnTCP67
biological_process	GO:0090698	post-embryonic plant morphogenesis	BnTCP23;BnTCP55;BnTCP42;BnTCP3;BnTCP64;BnTCP16
biological_process	GO:0048598	embryonic morphogenesis	BnTCP23;BnTCP55;BnTCP42;BnTCP3;BnTCP64;BnTCP16
biological_process	GO:0051240	positive regulation of multicellular organismal process	BnTCP76;BnTCP1;BnTCP39;BnTCP19
biological_process	GO:0051254	positive regulation of RNA metabolic process	BnTCP76;BnTCP1;BnTCP39;BnTCP19
biological_process	GO:0010557	positive regulation of macromolecule biosynthetic process	BnTCP76;BnTCP1;BnTCP39;BnTCP19
biological_process	GO:1902680	positive regulation of RNA biosynthetic process	BnTCP76;BnTCP1;BnTCP39;BnTCP19
biological_process	GO:0031325	positive regulation of cellular metabolic process	BnTCP76;BnTCP1;BnTCP39;BnTCP19
biological_process	GO:0031328	positive regulation of cellular biosynthetic process	BnTCP76;BnTCP1;BnTCP39;BnTCP19
biological_process	GO:0009314	response to radiation	BnTCP76;BnTCP1;BnTCP39;BnTCP19
biological_process	GO:0010604	positive regulation of macromolecule metabolic process	BnTCP76;BnTCP1;BnTCP39;BnTCP19
biological_process	GO:0045935	positive regulation of nucleobase-containing compound metabolic process	BnTCP76;BnTCP1;BnTCP39;BnTCP19
biological_process	GO:0010099	regulation of photomorphogenesis	BnTCP76;BnTCP1;BnTCP39;BnTCP19
biological_process	GO:2000030	regulation of response to red or far red light	BnTCP76;BnTCP1;BnTCP39;BnTCP19
biological_process	GO:0048518	positive regulation of biological process	BnTCP76;BnTCP1;BnTCP39;BnTCP19
biological_process	GO:1903508	positive regulation of nucleic acid-templated transcription	BnTCP76;BnTCP1;BnTCP39;BnTCP19
biological_process	GO:0048522	positive regulation of cellular process	BnTCP76;BnTCP1;BnTCP39;BnTCP19
biological_process	GO:0051094	positive regulation of developmental process	BnTCP76;BnTCP1;BnTCP39;BnTCP19
biological_process	GO:0009628	response to abiotic stimulus	BnTCP76;BnTCP1;BnTCP39;BnTCP19
biological_process	GO:0009891	positive regulation of biosynthetic process	BnTCP76;BnTCP1;BnTCP39;BnTCP19
biological_process	GO:0009893	positive regulation of metabolic process	BnTCP76;BnTCP1;BnTCP39;BnTCP19
biological_process	GO:0009637	response to blue light	BnTCP76;BnTCP1;BnTCP39;BnTCP19
biological_process	GO:0009639	response to red or far red light	BnTCP76;BnTCP1;BnTCP39;BnTCP19
biological_process	GO:0009640	photomorphogenesis	BnTCP76;BnTCP1;BnTCP39;BnTCP19
biological_process	GO:2000306	positive regulation of photomorphogenesis	BnTCP76;BnTCP1;BnTCP39;BnTCP19
biological_process	GO:0048582	positive regulation of post-embryonic development	BnTCP76;BnTCP1;BnTCP39;BnTCP19
biological_process	GO:0009416	response to light stimulus	BnTCP76;BnTCP1;BnTCP39;BnTCP19
biological_process	GO:0048584	positive regulation of response to stimulus	BnTCP76;BnTCP1;BnTCP39;BnTCP19
biological_process	GO:0051173	positive regulation of nitrogen compound metabolic process	BnTCP76;BnTCP1;BnTCP39;BnTCP19
biological_process	GO:0048523	negative regulation of cellular process	BnTCP37;BnTCP33;BnTCP58;BnTCP62
biological_process	GO:0042127	regulation of cell proliferation	BnTCP37;BnTCP33;BnTCP58;BnTCP62
biological_process	GO:0008285	negative regulation of cell proliferation	BnTCP37;BnTCP33;BnTCP58;BnTCP62
biological_process	GO:1900056	negative regulation of leaf senescence	BnTCP59;BnTCP14;BnTCP21;BnTCP53
biological_process	GO:2000024	regulation of leaf development	BnTCP59;BnTCP14;BnTCP21;BnTCP53
biological_process	GO:1900055	regulation of leaf senescence	BnTCP59;BnTCP14;BnTCP21;BnTCP53
biological_process	GO:0007568	aging	BnTCP59;BnTCP14;BnTCP21;BnTCP53
biological_process	GO:0051093	negative regulation of developmental process	BnTCP59;BnTCP14;BnTCP21;BnTCP53
biological_process	GO:0032535	regulation of cellular component size	BnTCP59;BnTCP14;BnTCP21;BnTCP53
biological_process	GO:0071840	cellular component organization or biogenesis	BnTCP59;BnTCP14;BnTCP21;BnTCP53
biological_process	GO:0010150	leaf senescence	BnTCP59;BnTCP14;BnTCP21;BnTCP53
biological_process	GO:0051241	negative regulation of multicellular organismal process	BnTCP59;BnTCP14;BnTCP21;BnTCP53
biological_process	GO:0008361	regulation of cell size	BnTCP59;BnTCP14;BnTCP21;BnTCP53
biological_process	GO:0016043	cellular component organization	BnTCP59;BnTCP14;BnTCP21;BnTCP53
biological_process	GO:0090693	plant organ senescence	BnTCP59;BnTCP14;BnTCP21;BnTCP53
biological_process	GO:1905622	negative regulation of leaf development	BnTCP59;BnTCP14;BnTCP21;BnTCP53
biological_process	GO:0090066	regulation of anatomical structure size	BnTCP59;BnTCP14;BnTCP21;BnTCP53
biological_process	GO:0022622	root system development	BnTCP59;BnTCP14;BnTCP21;BnTCP53
biological_process	GO:0048364	root development	BnTCP59;BnTCP14;BnTCP21;BnTCP53
biological_process	GO:0042752	regulation of circadian rhythm	BnTCP52;BnTCP80;BnTCP13;BnTCP38
biological_process	GO:0051090	regulation of DNA binding transcription factor activity	BnTCP52;BnTCP80;BnTCP13;BnTCP38
biological_process	GO:0043433	negative regulation of DNA binding transcription factor activity	BnTCP52;BnTCP80;BnTCP13;BnTCP38
biological_process	GO:0044092	negative regulation of molecular function	BnTCP52;BnTCP80;BnTCP13;BnTCP38
biological_process	GO:0065009	regulation of molecular function	BnTCP52;BnTCP80;BnTCP13;BnTCP38
biological_process	GO:0009737	response to abscisic acid	BnTCP57;BnTCP24
biological_process	GO:0009739	response to gibberellin	BnTCP57;BnTCP24
biological_process	GO:0097305	response to alcohol	BnTCP57;BnTCP24
biological_process	GO:0010029	regulation of seed germination	BnTCP57;BnTCP24
biological_process	GO:0001101	response to acid chemical	BnTCP57;BnTCP24
biological_process	GO:1900140	regulation of seedling development	BnTCP57;BnTCP24
biological_process	GO:0009845	seed germination	BnTCP57;BnTCP24
biological_process	GO:1901700	response to oxygen-containing compound	BnTCP57;BnTCP24
biological_process	GO:0033993	response to lipid	BnTCP57;BnTCP24
biological_process	GO:0090351	seedling development	BnTCP57;BnTCP24
biological_process	GO:0009733	response to auxin	BnTCP32
Go Term	GO ID	GO Annotation	Gene name
cellular_component	GO:0044424	intracellular part	BnTCP52;BnTCP70;BnTCP80;BnTCP13;BnTCP41;BnTCP57;BnTCP54;BnTCP59;BnTCP66;BnTCP17;BnTCP7;BnTCP56;BnTCP38;BnTCP46;BnTCP26;BnTCP14;BnTCP77;BnTCP21;BnTCP34;BnTCP73;naA01T0326500ZS;BnTCP24;BnTCP53;BnTCP15;BnTCP65;BnTCP63
cellular_component	GO:0044464	cell part	BnTCP52;BnTCP70;BnTCP80;BnTCP13;BnTCP41;BnTCP57;BnTCP54;BnTCP59;BnTCP66;BnTCP17;BnTCP7;BnTCP56;BnTCP38;BnTCP46;BnTCP26;BnTCP14;BnTCP77;BnTCP21;BnTCP34;BnTCP73;naA01T0326500ZS;BnTCP24;BnTCP53;BnTCP15;BnTCP65;BnTCP63
cellular_component	GO:0005575	cellular_component	BnTCP52;BnTCP70;BnTCP80;BnTCP13;BnTCP41;BnTCP57;BnTCP54;BnTCP59;BnTCP66;BnTCP17;BnTCP7;BnTCP56;BnTCP38;BnTCP46;BnTCP26;BnTCP14;BnTCP77;BnTCP21;BnTCP34;BnTCP73;naA01T0326500ZS;BnTCP24;BnTCP53;BnTCP15;BnTCP65;BnTCP63
cellular_component	GO:0043226	organelle	BnTCP52;BnTCP70;BnTCP80;BnTCP13;BnTCP41;BnTCP57;BnTCP54;BnTCP59;BnTCP66;BnTCP17;BnTCP7;BnTCP56;BnTCP38;BnTCP46;BnTCP26;BnTCP14;BnTCP77;BnTCP21;BnTCP34;BnTCP73;naA01T0326500ZS;BnTCP24;BnTCP53;BnTCP15;BnTCP65;BnTCP63
cellular_component	GO:0043227	membrane-bounded organelle	BnTCP52;BnTCP70;BnTCP80;BnTCP13;BnTCP41;BnTCP57;BnTCP54;BnTCP59;BnTCP66;BnTCP17;BnTCP7;BnTCP56;BnTCP38;BnTCP46;BnTCP26;BnTCP14;BnTCP77;BnTCP21;BnTCP34;BnTCP73;naA01T0326500ZS;BnTCP24;BnTCP53;BnTCP15;BnTCP65;BnTCP63
cellular_component	GO:0043229	intracellular organelle	BnTCP52;BnTCP70;BnTCP80;BnTCP13;BnTCP41;BnTCP57;BnTCP54;BnTCP59;BnTCP66;BnTCP17;BnTCP7;BnTCP56;BnTCP38;BnTCP46;BnTCP26;BnTCP14;BnTCP77;BnTCP21;BnTCP34;BnTCP73;naA01T0326500ZS;BnTCP24;BnTCP53;BnTCP15;BnTCP65;BnTCP63
cellular_component	GO:0043231	intracellular membrane-bounded organelle	BnTCP52;BnTCP70;BnTCP80;BnTCP13;BnTCP41;BnTCP57;BnTCP54;BnTCP59;BnTCP66;BnTCP17;BnTCP7;BnTCP56;BnTCP38;BnTCP46;BnTCP26;BnTCP14;BnTCP77;BnTCP21;BnTCP34;BnTCP73;naA01T0326500ZS;BnTCP24;BnTCP53;BnTCP15;BnTCP65;BnTCP63
cellular_component	GO:0005622	intracellular	BnTCP52;BnTCP70;BnTCP80;BnTCP13;BnTCP41;BnTCP57;BnTCP54;BnTCP59;BnTCP66;BnTCP17;BnTCP7;BnTCP56;BnTCP38;BnTCP46;BnTCP26;BnTCP14;BnTCP77;BnTCP21;BnTCP34;BnTCP73;naA01T0326500ZS;BnTCP24;BnTCP53;BnTCP15;BnTCP65;BnTCP63
cellular_component	GO:0005623	cell	BnTCP52;BnTCP70;BnTCP80;BnTCP13;BnTCP41;BnTCP57;BnTCP54;BnTCP59;BnTCP66;BnTCP17;BnTCP7;BnTCP56;BnTCP38;BnTCP46;BnTCP26;BnTCP14;BnTCP77;BnTCP21;BnTCP34;BnTCP73;naA01T0326500ZS;BnTCP24;BnTCP53;BnTCP15;BnTCP65;BnTCP63
cellular_component	GO:0005634	nucleus	BnTCP52;BnTCP70;BnTCP80;BnTCP13;BnTCP41;BnTCP57;BnTCP59;BnTCP17;BnTCP7;BnTCP56;BnTCP38;BnTCP46;BnTCP26;BnTCP14;BnTCP77;BnTCP21;BnTCP34;BnTCP73;naA01T0326500ZS;BnTCP24;BnTCP53;BnTCP63
cellular_component	GO:0044444	cytoplasmic part	BnTCP54;BnTCP66;BnTCP15;BnTCP65
cellular_component	GO:0009507	chloroplast	BnTCP54;BnTCP66;BnTCP15;BnTCP65
cellular_component	GO:0009536	plastid	BnTCP54;BnTCP66;BnTCP15;BnTCP65
cellular_component	GO:0005737	cytoplasm	BnTCP54;BnTCP66;BnTCP15;BnTCP65
Go Term	GO ID	GO Annotation	Gene name
molecular_function	GO:0140110	transcription regulator activity	BnTCP69;BnTCP9;BnTCP52;BnTCP36;BnTCP70;BnTCP30;BnTCP23;BnTCP20;BnTCP47;BnTCP80;BnTCP8;BnTCP28;BnTCP55;BnTCP76;BnTCP50;BnTCP74;BnTCP13;BnTCP41;BnTCP57;BnTCP5;BnTCP29;BnTCP42;BnTCP25;BnTCP54;BnTCP22;BnTCP59;BnTCP48;BnTCP66;BnTCP17;BnTCP7;BnTCP1;BnTCP68;BnTCP37;BnTCP45;BnTCP56;BnTCP32;BnTCP39;BnTCP79;BnTCP38;BnTCP46;BnTCP26;BnTCP14;BnTCP71;BnTCP77;BnTCP11;BnTCP21;BnTCP34;BnTCP33;BnTCP73;BnTCP12;BnTC…
molecular_function	GO:0003674	molecular_function	BnTCP69;BnTCP9;BnTCP52;BnTCP36;BnTCP70;BnTCP30;BnTCP23;BnTCP20;BnTCP47;BnTCP80;BnTCP8;BnTCP28;BnTCP55;BnTCP76;BnTCP50;BnTCP74;BnTCP13;BnTCP41;BnTCP57;BnTCP5;BnTCP29;BnTCP42;BnTCP25;BnTCP54;BnTCP22;BnTCP59;BnTCP48;BnTCP66;BnTCP17;BnTCP7;BnTCP1;BnTCP68;BnTCP37;BnTCP45;BnTCP56;BnTCP32;BnTCP39;BnTCP79;BnTCP38;BnTCP46;BnTCP26;BnTCP14;BnTCP71;BnTCP77;BnTCP11;BnTCP21;BnTCP34;BnTCP33;BnTCP73;BnTCP12;BnTC…
molecular_function	GO:0003700	DNA binding transcription factor activity	BnTCP69;BnTCP9;BnTCP52;BnTCP36;BnTCP70;BnTCP30;BnTCP23;BnTCP20;BnTCP47;BnTCP80;BnTCP8;BnTCP28;BnTCP55;BnTCP76;BnTCP50;BnTCP74;BnTCP13;BnTCP41;BnTCP57;BnTCP5;BnTCP29;BnTCP42;BnTCP25;BnTCP54;BnTCP22;BnTCP59;BnTCP48;BnTCP66;BnTCP17;BnTCP7;BnTCP1;BnTCP68;BnTCP37;BnTCP45;BnTCP56;BnTCP32;BnTCP39;BnTCP79;BnTCP38;BnTCP46;BnTCP26;BnTCP14;BnTCP71;BnTCP77;BnTCP11;BnTCP21;BnTCP34;BnTCP33;BnTCP73;BnTCP12;BnTC…
molecular_function	GO:0097159	organic cyclic compound binding	BnTCP69;BnTCP36;BnTCP23;BnTCP28;BnTCP55;BnTCP29;BnTCP42;BnTCP68;BnTCP37;BnTCP45;BnTCP79;BnTCP26;BnTCP77;BnTCP34;BnTCP33;BnTCP73;BnTCP58;BnTCP62;BnTCP3;BnTCP64;BnTCP16;BnTCP6
molecular_function	GO:1901363	heterocyclic compound binding	BnTCP69;BnTCP36;BnTCP23;BnTCP28;BnTCP55;BnTCP29;BnTCP42;BnTCP68;BnTCP37;BnTCP45;BnTCP79;BnTCP26;BnTCP77;BnTCP34;BnTCP33;BnTCP73;BnTCP58;BnTCP62;BnTCP3;BnTCP64;BnTCP16;BnTCP6
molecular_function	GO:0003676	nucleic acid binding	BnTCP69;BnTCP36;BnTCP23;BnTCP28;BnTCP55;BnTCP29;BnTCP42;BnTCP68;BnTCP37;BnTCP45;BnTCP79;BnTCP26;BnTCP77;BnTCP34;BnTCP33;BnTCP73;BnTCP58;BnTCP62;BnTCP3;BnTCP64;BnTCP16;BnTCP6
molecular_function	GO:0003677	DNA binding	BnTCP69;BnTCP36;BnTCP23;BnTCP28;BnTCP55;BnTCP29;BnTCP42;BnTCP68;BnTCP37;BnTCP45;BnTCP79;BnTCP26;BnTCP77;BnTCP34;BnTCP33;BnTCP73;BnTCP58;BnTCP62;BnTCP3;BnTCP64;BnTCP16;BnTCP6
molecular_function	GO:0005488	binding	BnTCP69;BnTCP36;BnTCP23;BnTCP28;BnTCP55;BnTCP29;BnTCP42;BnTCP68;BnTCP37;BnTCP45;BnTCP79;BnTCP26;BnTCP77;BnTCP34;BnTCP33;BnTCP73;BnTCP58;BnTCP62;BnTCP3;BnTCP64;BnTCP16;BnTCP6
molecular_function	GO:0000987	proximal promoter sequence-specific DNA binding	BnTCP36;BnTCP79;BnTCP26;BnTCP77;BnTCP34;BnTCP73
molecular_function	GO:0003690	double-stranded DNA binding	BnTCP36;BnTCP79;BnTCP26;BnTCP77;BnTCP34;BnTCP73
molecular_function	GO:0001067	regulatory region nucleic acid binding	BnTCP36;BnTCP79;BnTCP26;BnTCP77;BnTCP34;BnTCP73
molecular_function	GO:1990837	sequence-specific double-stranded DNA binding	BnTCP36;BnTCP79;BnTCP26;BnTCP77;BnTCP34;BnTCP73
molecular_function	GO:0043565	sequence-specific DNA binding	BnTCP36;BnTCP79;BnTCP26;BnTCP77;BnTCP34;BnTCP73
molecular_function	GO:0044212	transcription regulatory region DNA binding	BnTCP36;BnTCP79;BnTCP26;BnTCP77;BnTCP34;BnTCP73
molecular_function	GO:0000976	transcription regulatory region sequence-specific DNA binding	BnTCP36;BnTCP79;BnTCP26;BnTCP77;BnTCP34;BnTCP73
molecular_function	GO:0000977	RNA polymerase II regulatory region sequence-specific DNA binding	BnTCP36;BnTCP79
molecular_function	GO:0000978	RNA polymerase II proximal promoter sequence-specific DNA binding	BnTCP36;BnTCP79
molecular_function	GO:0001012	RNA polymerase II regulatory region DNA binding	BnTCP36;BnTCP79
